# Supplementary material for: How concerning is a SARS-CoV-2 variant of concern? Computational predictions and the variants labeling system
Source: Front Cell Infect Microbiol. 2022 Aug 10;12:868205. doi: 10.3389/fcimb.2022.868205 (PMC9399656; doi:10.3389/fcimb.2022.868205)
Supplement: Supplementary file 1 [file Table_1.xlsx]

## Sheet: summary_61DD267400006C819BD1CFD
Supplementary Table 1: Mapping of the solvent exposed residues and immunogenicity likelihood of the SARS CoV-2 S protein. Mutations are highlighted in yellow and red boxes represent the deletion.
Position	AminoAcid	Exposed/Buried		AminoAcid	Exposed/Buried	EpitopeProbability	AminoAcid	Exposed/Buried	EpitopeProbability	AminoAcid	Exposed/Buried	EpitopeProbability	AminoAcid	Exposed/Buried	EpitopeProbability	AminoAcid	Exposed/Buried	EpitopeProbability
1	M	E	0.170444	M	E	0.169889	M	E	0.170111	M	E	0.172444	M	E	0.180444	M	E	0.170889
2	F	B	0.190444	F	B	0.189333	F	B	0.189667	F	B	0.196111	F	B	0.201556	F	B	0.191333
3	V	B	0.213889	V	B	0.213444	V	B	0.213333	V	B	0.228222	V	B	0.225444	V	B	0.215667
4	F	B	0.236	F	B	0.236444	F	B	0.235889	F	B	0.264778	F	B	0.247778	F	B	0.238111
5	L	B	0.274556	L	B	0.275111	L	B	0.274556	L	B	0.313333	L	B	0.285222	L	B	0.275667
6	V	B	0.273	V	B	0.275111	V	B	0.274556	V	B	0.318111	V	B	0.281889	V	B	0.275667
7	L	B	0.277333	L	B	0.281444	L	B	0.281222	L	B	0.336556	L	B	0.284778	L	B	0.279
8	L	B	0.282222	L	B	0.285667	L	B	0.284667	L	B	0.357222	L	B	0.287	L	B	0.279111
9	P	B	0.311556	P	B	0.314444	P	B	0.313333	P	B	0.385111	P	B	0.315444	P	B	0.307222
10	L	B	0.361	L	B	0.364333	L	B	0.363667	L	B	0.424778	L	B	0.362333	L	B	0.354111
11	V	B	0.413667	V	B	0.418444	V	B	0.417556	V	B	0.448778	V	B	0.412111	V	B	0.405222
12	S	B	0.451444	S	B	0.46	S	B	0.459444	S	E	0.473	S	B	0.456111	S	B	0.442667
13	S	B	0.496333	S	B	0.507778	S	B	0.508222	S	B	0.491778	S	B	0.504222	S	B	0.483556
14	Q	E	0.527556	Q	E	0.539444	Q	E	0.540444	Q	E	0.495889	Q	E	0.534667	Q	E	0.511556
15	C	E	0.558111	C	E	0.569667	C	E	0.570444	C	B	0.514111	C	E	0.572333	C	E	0.538667
16	V	B	0.568889	V	B	0.577778	V	B	0.578111	V	B	0.520889	V	B	0.582333	V	B	0.549667
17	N	B	0.601111	N	E	0.608667	N	E	0.609667	N	E	0.536778	N	E	0.615889	N	B	0.584778
18	L	B	0.614	L	B	0.622778	L	B	0.623889	F	B	0.547333	L	B	0.630556	L	B	0.599889
19	T	E	0.620556	T	E	0.627778	T	E	0.628889	T	E	0.561333	R	E	0.639444	T	B	0.606778
20	T	B	0.620333	T	B	0.624889	T	B	0.626111	N	E	0.569222	T	B	0.642222	T	B	0.605667
21	R	E	0.632	R	E	0.632556	R	E	0.634	R	E	0.581	R	E	0.647556	R	E	0.615
22	T	E	0.638667	T	E	0.630111	T	E	0.631222	T	B	0.589667	T	E	0.649444	T	E	0.626556
23	Q	B	0.632222	Q	E	0.619444	Q	E	0.62	Q	E	0.589556	Q	E	0.645222	Q	E	0.623889
24	L	B	0.620444	L	B	0.606889	L	B	0.607111	L	B	0.582889	L	E	0.627778	L	B	0.615889
25	P	E	0.616556	P	E	0.601222	P	E	0.601556	P	B	0.568	P	E	0.623222	P	E	0.619333
26	P	E	0.607	P	E	0.593556	P	E	0.593222	S	E	0.553	P	E	0.610778	P	B	0.611444
27	A	E	0.598111	A	E	0.584333	A	E	0.584	A	B	0.541556	A	E	0.602	A	E	0.604222
28	Y	B	0.591222	Y	B	0.578556	Y	B	0.577333	Y	B	0.516778	Y	B	0.592667	Y	B	0.599667
29	T	E	0.580111	T	E	0.572	T	E	0.570556	T	B	0.516778	T	E	0.580111	T	E	0.590778
30	N	B	0.564333	N	B	0.557222	N	B	0.556111	N	E	0.500444	N	B	0.564556	N	B	0.577111
31	S	E	0.543444	S	E	0.542333	S	E	0.541111	S	B	0.483556	S	E	0.545667	S	B	0.554444
32	F	E	0.530333	F	E	0.535333	F	E	0.533111	F	B	0.481889	F	E	0.533556	F	E	0.541667
33	T	B	0.534222	T	B	0.542778	T	B	0.540889	T	E	0.484222	T	B	0.538889	T	B	0.545889
34	R	E	0.533556	R	E	0.545111	R	E	0.543778	R	B	0.479333	R	E	0.539222	R	E	0.539444
35	G	B	0.514778	G	B	0.527333	G	B	0.525667	G	B	0.464556	G	B	0.522889	G	B	0.519778
36	V	B	0.515222	V	B	0.526333	V	B	0.524333	V	B	0.462111	V	B	0.520556	V	B	0.517889
37	Y	B	0.497667	Y	B	0.507667	Y	B	0.505778	Y	B	0.461778	Y	B	0.502667	Y	B	0.499889
38	Y	B	0.483889	Y	B	0.489111	Y	B	0.485222	Y	B	0.442333	Y	B	0.488889	Y	B	0.485778
39	P	B	0.463	P	B	0.468556	P	B	0.464111	P	B	0.427111	P	B	0.469	P	B	0.468889
40	D	E	0.459667	D	E	0.460556	D	E	0.455556	D	B	0.426222	D	E	0.462	D	E	0.467444
41	K	E	0.451889	K	E	0.451	K	E	0.447111	K	E	0.423889	K	E	0.449556	K	E	0.463111
42	V	B	0.431556	V	B	0.431222	V	B	0.427667	V	B	0.417556	V	B	0.418556	V	B	0.447889
43	F	B	0.413778	F	B	0.418667	F	B	0.414667	F	B	0.414444	F	B	0.396889	F	B	0.435889
44	R	B	0.398111	R	B	0.403	R	B	0.398667	R	B	0.414333	R	B	0.372444	R	B	0.420333
45	S	B	0.380444	S	B	0.389	S	B	0.384222	S	B	0.416111	S	B	0.356778	S	B	0.410333
46	S	B	0.370778	S	B	0.377667	S	B	0.373444	S	B	0.407333	S	B	0.346889	S	B	0.398778
47	V	B	0.375778	V	B	0.385111	V	B	0.383222	V	B	0.420889	V	B	0.348667	V	B	0.400778
48	L	B	0.396222	L	B	0.407	L	B	0.404222	L	B	0.443	L	B	0.368778	L	B	0.419444
49	H	B	0.404556	H	B	0.417556	H	B	0.415444	H	B	0.444222	H	B	0.376444	H	B	0.424778
50	S	B	0.409	S	B	0.422222	S	B	0.417778	S	B	0.428667	S	B	0.375889	S	B	0.426111
51	T	B	0.406889	T	E	0.425889	T	E	0.417444	T	E	0.420222	T	B	0.380889	T	B	0.427556
52	Q	B	0.413556	Q	B	0.436333	Q	B	0.421667	Q	B	0.413111	Q	B	0.383	Q	B	0.435556
53	D	E	0.428667	D	E	0.460778	D	E	0.438667	D	E	0.421556	D	E	0.389556	D	E	0.460778
54	L	B	0.432667	L	B	0.475333	L	B	0.439778	L	B	0.416222	L	B	0.385333	L	B	0.470778
55	F	B	0.447667	F	B	0.501444	F	B	0.456222	F	B	0.434222	F	B	0.380222	F	B	0.495667
56	L	B	0.463222	L	B	0.511667	L	B	0.472889	L	B	0.448778	L	B	0.384778	L	B	0.510778
57	P	B	0.476222	P	B	0.517556	P	B	0.483	P	B	0.450111	P	B	0.381889	P	B	0.516222
58	F	B	0.481556	F	B	0.515889	F	B	0.491889	F	B	0.456778	F	B	0.379778	F	E	0.515
59	F	B	0.504889	F	B	0.517778	F	B	0.518111	F	B	0.475889	F	B	0.391667	F	B	0.517556
60	S	E	0.541	S	E	0.524111	S	E	0.551222	S	E	0.492	S	B	0.414444	S	E	0.524556
61	N	E	0.552222	N	E	0.516778	N	E	0.562111	N	E	0.488556	N	E	0.418222	N	E	0.519889
62	V	B	0.567	V	E	0.515111	V	B	0.574	V	B	0.494889	V	B	0.445111	V	E	0.514556
63	T	B	0.577222	T	B	0.498222	T	E	0.584333	T	B	0.491333	T	B	0.456333	T	B	0.496444
64	W	E	0.574333	W	B	0.486	W	E	0.579111	W	B	0.474444	W	E	0.470556	W	B	0.484667
65	F	B	0.572444	F	B	0.490333	F	B	0.573333	F	B	0.465778	F	B	0.481	F	B	0.485889
66	H	E	0.567556	H	B	0.489778	H	E	0.570556	H	B	0.462667	H	B	0.494556	H	B	0.487778
67	A	B	0.579333	A	B	0.500778	A	B	0.582111	A	B	0.481222	A	B	0.519556	V	B	0.496667
68	I	B	0.582556	I	B	0.520333	I	B	0.583222	I	B	0.498444	I	B	0.541	I	B	0.514111
69	H	B	0.574				H	B	0.576222	H	B	0.499889	H	B	0.541222
70	V	B	0.588111				V	B	0.586444	V	B	0.530111	V	E	0.568778
71	S	E	0.589222	S	E	0.532889	S	E	0.585778	S	E	0.534	S	E	0.570444	S	E	0.521889
72	G	E	0.586444	G	E	0.552333	G	E	0.570667	G	E	0.539444	G	E	0.558333	G	E	0.539111
73	T	E	0.590556	T	E	0.563778	T	E	0.576	T	E	0.554	T	E	0.565889	T	E	0.550333
74	N	E	0.586778	N	E	0.580222	N	E	0.576444	N	E	0.560667	N	E	0.561556	N	E	0.571556
75	G	E	0.567	G	E	0.573111	G	E	0.550778	G	E	0.542444	G	E	0.536222	G	E	0.564333
76	T	B	0.553444	T	B	0.573444	T	B	0.526	T	B	0.535667	T	B	0.519556	T	B	0.566
77	K	B	0.539778	K	E	0.570889	K	B	0.512333	K	B	0.525111	K	B	0.514333	K	B	0.560667
78	R	E	0.533111	R	B	0.566556	R	B	0.505444	R	E	0.526444	R	E	0.517778	R	B	0.558556
79	F	B	0.513556	F	B	0.545667	F	B	0.499889	F	B	0.519667	F	B	0.496556	F	B	0.541222
80	D	E	0.505667	D	E	0.535889	A	E	0.500111	D	E	0.515778	D	E	0.491667	D	E	0.537667
81	N	B	0.500889	N	B	0.53	N	B	0.522889	N	B	0.525556	N	E	0.505889	N	B	0.533667
82	P	B	0.484667	P	B	0.509778	P	B	0.519667	P	B	0.522556	P	B	0.484	P	B	0.516444
83	V	B	0.473667	V	B	0.498556	V	B	0.509111	V	B	0.513111	V	B	0.477778	V	B	0.501
84	L	B	0.480778	L	B	0.501778	L	B	0.520444	L	B	0.525111	L	B	0.489333	L	B	0.504667
85	P	B	0.458111	P	B	0.484778	P	B	0.514333	P	B	0.510889	P	B	0.481667	P	B	0.487
86	F	B	0.440778	F	B	0.464556	F	B	0.496667	F	B	0.491333	F	B	0.458778	F	B	0.467556
87	N	E	0.418111	N	E	0.449	N	E	0.481444	N	E	0.485778	N	E	0.444	N	E	0.459333
88	D	E	0.401222	D	E	0.430222	D	E	0.461111	D	E	0.467333	D	E	0.434778	D	E	0.445333
89	G	B	0.390556	G	B	0.422222	G	B	0.447111	G	B	0.458667	G	B	0.424889	G	B	0.434222
90	V	B	0.386111	V	B	0.416222	V	B	0.432222	V	B	0.448667	V	B	0.415222	V	B	0.432778
91	Y	B	0.393889	Y	B	0.423111	Y	B	0.428	Y	B	0.449333	Y	B	0.429111	Y	B	0.437444
92	F	B	0.402111	F	B	0.436333	F	B	0.435333	F	B	0.463556	F	B	0.444667	F	B	0.446111
93	A	B	0.417222	A	B	0.451	A	B	0.440889	A	B	0.475556	A	B	0.460778	A	B	0.460667
94	S	B	0.439111	S	B	0.463333	S	B	0.46	S	B	0.486	S	B	0.471667	S	B	0.472
95	T	E	0.470778	T	E	0.485222	T	E	0.488889	T	E	0.507333	T	E	0.496	I	B	0.498
96	E	E	0.499	E	B	0.495	E	E	0.509111	E	E	0.505889	E	E	0.506444	E	E	0.508111
97	K	E	0.522444	K	E	0.517667	K	E	0.528333	K	B	0.516667	K	E	0.529889	K	E	0.526
98	S	E	0.530222	S	E	0.528111	S	E	0.541111	S	B	0.514333	S	E	0.55	S	B	0.534444
99	N	E	0.519778	N	E	0.521889	N	E	0.532889	N	E	0.492	N	E	0.555333	N	E	0.522333
100	I	E	0.504	I	B	0.506222	I	E	0.522889	I	B	0.471	I	B	0.555	I	E	0.509667
101	I	B	0.474778	I	B	0.467667	I	E	0.494333	I	B	0.428556	I	B	0.541	I	B	0.482
102	R	E	0.442111	R	B	0.43	R	E	0.471556	R	B	0.397222	R	E	0.523556	R	E	0.446333
103	G	B	0.406667	G	B	0.396556	G	B	0.433667	G	B	0.367889	G	E	0.508333	G	B	0.413556
104	W	B	0.373778	W	B	0.383333	W	B	0.408667	W	B	0.357889	W	B	0.493778	W	B	0.394444
105	I	B	0.353444	I	B	0.379	I	B	0.389667	I	B	0.358444	I	B	0.488778	I	B	0.379222
106	F	B	0.349778	F	B	0.386333	F	B	0.381111	F	B	0.371889	F	B	0.485111	F	B	0.378889
107	G	B	0.362222	G	B	0.396889	G	B	0.381333	G	B	0.390667	G	E	0.475889	G	B	0.387667
108	T	B	0.384333	T	B	0.410222	T	B	0.394111	T	B	0.418889	T	B	0.477444	T	B	0.403
109	T	B	0.405556	T	B	0.430222	T	B	0.408333	T	B	0.440778	T	B	0.480222	T	B	0.418333
110	L	B	0.424222	L	B	0.453889	L	B	0.426222	L	E	0.464333	L	B	0.470667	L	B	0.435444
111	D	E	0.427	D	E	0.458111	D	E	0.431889	D	E	0.47	D	E	0.455889	D	E	0.434667
112	S	E	0.426222	S	E	0.453111	S	E	0.431333	S	E	0.460778	S	B	0.434111	S	E	0.431556
113	K	E	0.403889	K	E	0.421333	K	E	0.404889	K	E	0.428889	K	E	0.402667	K	E	0.403889
114	T	B	0.379444	T	B	0.388889	T	B	0.377556	T	B	0.392556	T	B	0.378444	T	B	0.375333
115	Q	B	0.352111	Q	B	0.352	Q	B	0.350778	Q	B	0.352222	Q	B	0.345222	Q	B	0.346111
116	S	B	0.312667	S	B	0.311556	S	B	0.314667	S	B	0.310444	S	B	0.324	S	B	0.310778
117	L	B	0.299556	L	B	0.303222	L	B	0.304889	L	B	0.298	L	B	0.306889	L	B	0.301667
118	L	B	0.301	L	B	0.300222	L	B	0.308778	L	B	0.296222	L	B	0.301556	L	B	0.302556
119	I	B	0.310111	I	B	0.304444	I	B	0.316	I	B	0.303	I	B	0.305444	I	B	0.306667
120	V	B	0.319889	V	B	0.313333	V	B	0.323333	V	B	0.311444	V	B	0.318222	V	B	0.316
121	N	B	0.345222	N	E	0.338778	N	B	0.346444	N	E	0.337889	N	B	0.343444	N	E	0.339111
122	N	E	0.358889	N	B	0.349889	N	E	0.358222	N	B	0.350333	N	B	0.356	N	B	0.348444
123	A	E	0.377556	A	B	0.373556	A	E	0.378889	A	B	0.373889	A	B	0.363111	A	B	0.366333
124	T	B	0.378	T	B	0.375333	T	B	0.380111	T	B	0.373778	T	B	0.368444	T	B	0.366778
125	N	B	0.389556	N	B	0.391	N	B	0.392444	N	B	0.39	N	B	0.365556	N	B	0.375222
126	V	B	0.375889	V	B	0.375778	V	B	0.384111	V	B	0.377778	V	B	0.365889	V	B	0.360333
127	V	B	0.347222	V	B	0.350778	V	B	0.354444	V	B	0.352556	V	B	0.348333	V	B	0.338
128	I	B	0.339444	I	B	0.350444	I	B	0.349111	I	B	0.348778	I	B	0.344556	I	B	0.335778
129	K	B	0.327778	K	B	0.343111	K	B	0.336	K	B	0.338889	K	B	0.331444	K	B	0.330333
130	V	B	0.328556	V	B	0.345222	V	B	0.332667	V	B	0.340556	V	B	0.327778	V	B	0.340556
131	C	B	0.333556	C	B	0.352444	C	B	0.339222	C	B	0.343333	C	B	0.331556	C	B	0.350333
132	E	B	0.336889	E	B	0.349111	E	B	0.338889	E	B	0.350667	E	B	0.341333	E	B	0.360222
133	F	B	0.362333	F	B	0.376778	F	B	0.364889	F	B	0.376667	F	B	0.373444	F	B	0.400889
134	Q	B	0.382111	Q	B	0.389333	Q	B	0.378111	Q	B	0.386778	Q	B	0.394889	Q	B	0.423111
135	F	B	0.408556	F	B	0.413	F	B	0.393333	F	B	0.412444	F	B	0.423889	F	B	0.452889
136	C	B	0.432667	C	B	0.440444	C	B	0.417222	C	B	0.436889	C	B	0.458667	C	B	0.492
137	N	B	0.436556	N	B	0.445778	N	B	0.415889	N	E	0.442778	N	E	0.470444	N	E	0.497667
138	D	B	0.457556	D	B	0.465111	D	B	0.435556	Y	B	0.466889	D	B	0.491889	D	B	0.519333
139	P	B	0.461222	P	B	0.475667	P	B	0.442222	P	B	0.469111	P	E	0.503889	P	B	0.524556
140	F	B	0.493	F	B	0.507889	F	B	0.474556	F	B	0.506222	F	E	0.530778	F	E	0.548444
141	L	B	0.524444	L	B	0.538222	L	B	0.507889	L	B	0.528	L	B	0.548778	L	B	0.565
142	G	E	0.548444	G	E	0.553778	G	E	0.528889	G	E	0.551778	G	E	0.547889
143	V	B	0.564	V	B	0.576889	V	B	0.549556	V	B	0.571556	V	B	0.565
144	Y	E	0.585444				Y	E	0.573111	Y	E	0.590667	Y	B	0.569889
145	Y	E	0.605222	Y	E	0.593222	Y	E	0.589333	Y	E	0.610556	Y	B	0.565222	D	B	0.568222
146	H	E	0.624778	H	B	0.608333	H	E	0.606556	H	E	0.626889	H	B	0.575	H	B	0.587889
147	K	E	0.640111	K	E	0.629	K	E	0.616556	K	E	0.641444	K	B	0.581556	K	E	0.599667
148	N	E	0.654667	N	E	0.644222	N	E	0.620333	N	E	0.657	N	E	0.589111	N	B	0.602778
149	N	E	0.641333	N	E	0.640556	N	E	0.589556	N	E	0.639889	N	B	0.576778	N	E	0.610444
150	K	E	0.631111	K	E	0.626556	K	E	0.572444	K	E	0.631	K	B	0.572667	K	E	0.617667
151	S	E	0.619889	S	E	0.615444	S	E	0.538111	S	E	0.624444	S	E	0.571222	S	E	0.616667
152	W	B	0.615444	W	E	0.611222	W	B	0.512556	W	E	0.623	W	B	0.556778	W	E	0.621778
153	M	B	0.586222	M	B	0.581667	M	B	0.465111	M	B	0.608667	M	B	0.535778	M	E	0.627333
154	E	E	0.574222	E	E	0.571111	E	B	0.443667	E	E	0.603778	E	E	0.525	E	E	0.624222
155	S	E	0.541667	S	E	0.550556	S	B	0.403111	S	E	0.582444	S	B	0.511333	S	B	0.593
156	E	E	0.523667	E	B	0.527222	E	B	0.395778	E	E	0.566444				E	E	0.572222
157	F	B	0.510444	F	B	0.518444	F	B	0.387889	F	B	0.558889				F	E	0.552
158	R	B	0.519778	R	E	0.521778	R	B	0.403222	R	B	0.574222	G	B	0.500333	R	B	0.544333
159	V	B	0.523556	V	B	0.522889	V	B	0.398556	V	B	0.576889	V	B	0.489556	V	B	0.538444
160	Y	B	0.531333	Y	B	0.517111	Y	B	0.409222	Y	B	0.582111	Y	B	0.485889	Y	B	0.54
161	S	B	0.520222	S	B	0.509333	S	B	0.415778	S	B	0.570556	S	B	0.479889	S	B	0.533556
162	S	B	0.516778	S	E	0.508556	S	B	0.415556	S	E	0.555444	S	B	0.465556	S	B	0.516889
163	A	E	0.502111	A	B	0.491444	A	B	0.396222	A	E	0.533889	A	B	0.451667	A	B	0.506222
164	N	E	0.498333	N	B	0.480778	N	B	0.399778	N	E	0.518667	N	B	0.435222	N	E	0.511111
165	N	E	0.481222	N	B	0.473889	N	B	0.371889	N	E	0.512333	N	E	0.410778	N	E	0.508556
166	C	B	0.457111	C	B	0.463111	C	B	0.359444	C	B	0.491556	C	B	0.393	C	B	0.504889
167	T	B	0.425444	T	B	0.454	T	B	0.351556	T	B	0.462556	T	B	0.370444	T	B	0.495667
168	F	B	0.405222	F	B	0.455444	F	B	0.352889	F	B	0.447333	F	B	0.353778	F	B	0.494556
169	E	B	0.389111	E	E	0.461889	E	B	0.372889	E	B	0.421111	E	B	0.349778	E	E	0.484444
170	Y	B	0.385111	Y	B	0.466778	Y	B	0.389444	Y	B	0.408889	Y	B	0.341444	Y	B	0.477111
171	V	B	0.393778	V	B	0.464556	V	B	0.428444	V	B	0.394333	V	B	0.354111	V	B	0.461111
172	S	B	0.398333	S	E	0.475111	S	B	0.464333	S	E	0.392	S	B	0.365444	S	B	0.450444
173	Q	B	0.409222	Q	E	0.486556	Q	E	0.500889	Q	B	0.394556	Q	B	0.401444	Q	B	0.442222
174	P	E	0.423333	P	B	0.497222	P	E	0.531667	P	B	0.390444	P	B	0.437333	P	B	0.438222
175	F	B	0.437667	F	B	0.506	F	B	0.552778	F	B	0.401556	F	B	0.464778	F	B	0.441111
176	L	E	0.471444	L	B	0.530444	L	E	0.577556	L	B	0.419333	L	B	0.501889	L	B	0.452556
177	M	B	0.489556	M	B	0.544556	M	B	0.594889	M	B	0.425	M	B	0.515778	M	B	0.453
178	D	E	0.503333	D	B	0.560556	D	E	0.599	D	B	0.434111	D	E	0.529222	D	B	0.462778
179	L	B	0.516556	L	B	0.563556	L	B	0.598	L	B	0.449889	L	B	0.535778	L	B	0.475556
180	E	E	0.528	E	E	0.583556	E	E	0.595667	E	E	0.472778	E	E	0.527556	E	E	0.503
181	G	B	0.542	G	E	0.591778	G	B	0.592556	G	B	0.489667	G	B	0.529222	G	E	0.528222
182	K	E	0.555	K	E	0.596333	K	E	0.583333	K	E	0.518667	K	B	0.500333	K	E	0.550222
183	Q	E	0.576111	Q	E	0.603556	Q	B	0.592222	Q	E	0.538556	Q	B	0.499333	Q	E	0.568556
184	G	B	0.595222	G	B	0.616889	G	B	0.602111	G	B	0.549	G	B	0.500444	G	E	0.578556
185	N	E	0.586889	N	E	0.600222	N	B	0.589333	N	E	0.541889	N	B	0.491111	N	E	0.573556
186	F	B	0.582444	F	B	0.586111	F	B	0.578889	F	E	0.535111	F	B	0.495111	F	B	0.571111
187	K	E	0.569111	K	E	0.562889	K	E	0.555556	K	E	0.527333	K	E	0.489222	K	E	0.557556
188	N	E	0.546444	N	E	0.538889	N	B	0.527444	N	E	0.509667	N	E	0.477333	N	E	0.533
189	L	B	0.535667	L	E	0.518667	L	B	0.506333	L	E	0.501667	L	B	0.477778	L	E	0.518778
190	R	E	0.506	R	E	0.492222	R	E	0.479889	S	B	0.473667	R	E	0.462556	R	B	0.486111
191	E	B	0.500333	E	B	0.488	E	B	0.473111	E	B	0.464889	E	B	0.472222	E	E	0.480222
192	F	B	0.482111	F	B	0.470222	F	B	0.450778	F	B	0.449	F	B	0.449778	F	B	0.469444
193	V	B	0.476111	V	B	0.459	V	B	0.444111	V	B	0.447444	V	B	0.441778	V	B	0.465778
194	F	B	0.477333	F	B	0.455889	F	B	0.442556	F	B	0.452444	F	B	0.443	F	B	0.464556
195	K	E	0.472667	K	B	0.453556	K	B	0.434556	K	E	0.460333	K	B	0.439222	K	E	0.464222
196	N	B	0.468222	N	B	0.451	N	B	0.436889	N	B	0.461111	N	B	0.443222	N	B	0.462333
197	I	E	0.463444	I	E	0.449667	I	E	0.443222	I	E	0.454889	I	E	0.456222	I	E	0.459111
198	D	E	0.439667	D	E	0.434222	D	E	0.446889	D	E	0.437222	D	E	0.461	D	E	0.439667
199	G	E	0.436778	G	B	0.429111	G	B	0.461778	G	B	0.436778	G	E	0.460778	G	B	0.437778
200	Y	B	0.426444	Y	B	0.417556	Y	B	0.465111	Y	B	0.421111	Y	E	0.458778	Y	B	0.422222
201	F	B	0.407667	F	B	0.398556	F	B	0.476889	F	B	0.403556	F	B	0.456778	F	B	0.397667
202	K	B	0.407778	K	B	0.391556	K	B	0.479333	K	B	0.394222	K	B	0.454889	K	B	0.385222
203	I	B	0.417556	I	B	0.399556	I	B	0.498556	I	B	0.395222	I	B	0.450333	I	B	0.395111
204	Y	B	0.434444	Y	B	0.413556	Y	B	0.519333	Y	B	0.403667	Y	B	0.460778	Y	B	0.405778
205	S	B	0.450667	S	B	0.430667	S	B	0.529556	S	B	0.417556	S	B	0.466667	S	B	0.418
206	K	B	0.476	K	B	0.456444	K	E	0.542	K	B	0.440667	K	B	0.475778	K	B	0.441111
207	H	E	0.508222	H	E	0.485333	H	B	0.556111	H	E	0.478	H	E	0.495111	H	E	0.471556
208	T	E	0.530333	T	E	0.507	T	E	0.555444	T	B	0.503222	T	B	0.516889	T	E	0.495444
209	P	E	0.538889	P	E	0.515778	P	B	0.548778	P	E	0.518556	P	B	0.537222	P	B	0.526667
210	I	E	0.575778	I	E	0.552444	I	B	0.561889	I	B	0.563667	I	B	0.575222	I	E	0.563889
211	N	E	0.584778	N	E	0.563444	N	B	0.564444	N	E	0.588778	N	E	0.583556
212	L	B	0.576556	L	B	0.566667	L	B	0.561444	L	B	0.598889	L	B	0.581778	I	B	0.580222
213	V	E	0.578444	V	E	0.571	V	B	0.559	V	E	0.599667	V	E	0.565667	V	B	0.595
214	R	B	0.593222	R	B	0.585667	R	B	0.570222	R	B	0.611333	R	B	0.562	R	E	0.605778
																E	E	0.603
																P	E	0.615444
																E	E	0.635333
215	D	E	0.605222	D	E	0.595778	G	E	0.577778	D	E	0.608444	D	E	0.547333	D	E	0.644
216	L	B	0.615556	L	B	0.608889	L	E	0.565333	L	E	0.590778	L	B	0.516667	L	B	0.640111
217	P	E	0.628333	P	E	0.619556	P	E	0.574	P	B	0.586444	P	B	0.491667	P	E	0.637556
218	Q	E	0.627111	Q	E	0.615778	Q	E	0.573222	Q	B	0.573333	Q	B	0.460556	Q	E	0.626
219	G	E	0.601667	G	E	0.591778	G	E	0.549778	G	B	0.537	G	B	0.427556	G	E	0.599222
220	F	E	0.586444	F	E	0.578222	F	B	0.529222	F	B	0.505667	F	B	0.412778	F	B	0.57
221	S	E	0.564333	S	E	0.552778	S	B	0.506667	S	B	0.486333	S	B	0.407889	S	E	0.560667
222	A	B	0.519222	A	B	0.507444	A	B	0.472778	A	B	0.458444	A	B	0.409222	A	B	0.519778
223	L	B	0.461667	L	B	0.450222	L	B	0.430556	L	B	0.414778	L	B	0.396222	L	B	0.470556
224	E	B	0.422556	E	B	0.413222	E	B	0.402	E	B	0.397	E	B	0.388111	E	B	0.441667
225	P	B	0.370333	P	B	0.365556	P	B	0.373333	P	B	0.370333	P	B	0.388778	P	B	0.391333
226	L	B	0.346778	L	B	0.346111	L	B	0.360444	L	B	0.365222	L	B	0.396111	L	B	0.367889
227	V	B	0.327556	V	B	0.340556	V	B	0.344444	V	B	0.362111	V	B	0.395444	V	B	0.346889
228	D	B	0.329444	D	B	0.354444	D	B	0.348	D	B	0.375	D	B	0.398778	D	B	0.341667
229	L	B	0.335778	L	B	0.365333	L	B	0.362889	L	B	0.393444	L	B	0.399556	L	B	0.341222
230	P	B	0.360667	P	B	0.389889	P	B	0.372778	P	B	0.417556	P	B	0.410222	P	B	0.349111
231	I	B	0.383444	I	B	0.409667	I	B	0.384	I	B	0.428556	I	B	0.407667	I	B	0.358444
232	G	B	0.416222	G	B	0.444222	G	B	0.408778	G	B	0.457556	G	B	0.421333	G	B	0.380333
233	I	E	0.448111	I	E	0.474333	I	E	0.434222	I	E	0.488333	I	B	0.454111	I	B	0.403556
234	N	E	0.472444	N	E	0.492333	N	E	0.458667	N	E	0.517444	N	E	0.473778	N	E	0.426778
235	I	B	0.478889	I	B	0.497222	I	B	0.466333	I	B	0.522778	I	B	0.493667	I	B	0.434111
236	T	E	0.475667	T	E	0.486556	T	E	0.482667	T	E	0.526556	T	E	0.510556	T	B	0.445333
237	R	B	0.449111	R	E	0.451444	R	B	0.456889	R	E	0.494667	R	E	0.497111	R	B	0.429556
238	F	B	0.417778	F	B	0.416	F	B	0.447889	F	B	0.472889	F	B	0.492556	F	B	0.428222
239	Q	B	0.372111	Q	B	0.365778	Q	B	0.427667	Q	B	0.420222	Q	E	0.457111	Q	B	0.403556
240	T	B	0.338333	T	B	0.335333	T	B	0.430444	T	B	0.392556	T	E	0.430333	T	B	0.389667
241	L	B	0.320444	L	B	0.310667				L	B	0.367222	L	B	0.407444	L	B	0.372556
242	L	B	0.309111	L	B	0.293444				L	B	0.345333	L	B	0.385889	L	B	0.355889
243	A	B	0.316778	A	B	0.298111				A	B	0.336333	A	B	0.374556	A	B	0.359333
244	L	B	0.337444	L	B	0.309778	L	B	0.429889	L	B	0.34	L	B	0.360667	L	B	0.364444
245	H	B	0.379111	H	B	0.344556	H	B	0.422667	H	B	0.356667	H	B	0.363778	H	B	0.378889
246	R	B	0.425111	R	B	0.386222	R	B	0.432	R	B	0.396333	R	B	0.380778	R	B	0.410556
247	S	B	0.464222	S	B	0.426778	S	B	0.444111	S	B	0.421556	S	B	0.398111	S	B	0.431778
248	Y	E	0.504556	Y	B	0.474778	Y	B	0.46	Y	B	0.466111	Y	B	0.433222	Y	B	0.465333
249	L	E	0.565	L	B	0.537778	L	B	0.503111	L	E	0.523556	L	E	0.48	L	B	0.512111
250	T	B	0.601556	T	B	0.579333	T	B	0.518222	T	B	0.564111	T	B	0.508556	T	B	0.553111
251	P	E	0.619778	P	E	0.609	P	B	0.551333	P	E	0.593889	P	B	0.521667	P	E	0.587333
252	G	B	0.642889	G	B	0.641667	G	E	0.569556	G	B	0.626889	G	B	0.531556	G	B	0.618889
253	D	E	0.638778	D	E	0.648444	D	B	0.583778	D	E	0.634333	D	B	0.535111	D	E	0.630333
254	S	E	0.646556	S	E	0.663333	S	B	0.607	S	B	0.650889	S	E	0.529889	S	E	0.651778
255	S	E	0.647667	S	E	0.669667	S	E	0.613556	S	E	0.654778	S	B	0.527111	S	E	0.659889
256	S	E	0.635333	S	E	0.659556	S	B	0.604222	S	E	0.639889	S	B	0.515111	S	E	0.650222
257	G	E	0.624778	G	B	0.644333	G	B	0.591333	G	B	0.628556	G	B	0.505444	G	E	0.633111
258	W	B	0.589556	W	E	0.606556	W	E	0.568889	W	B	0.593222	W	B	0.488111	W	B	0.595444
259	T	E	0.549778	T	E	0.571222	T	E	0.547778	T	E	0.550444	T	B	0.468111	T	E	0.552667
260	A	B	0.516444	A	B	0.538556	A	B	0.524556	A	B	0.506889	A	B	0.455333	A	B	0.510111
261	G	B	0.467333	G	E	0.492222	G	E	0.497222	G	E	0.458	G	E	0.446	G	B	0.461667
262	A	B	0.432222	A	B	0.46	A	B	0.462778	A	B	0.426333	A	B	0.429778	A	B	0.430778
263	A	B	0.381222	A	B	0.407	A	B	0.416667	A	B	0.374667	A	B	0.416333	A	B	0.381556
264	A	B	0.338222	A	B	0.364556	A	B	0.383444	A	B	0.337	A	B	0.404222	A	B	0.340667
265	Y	B	0.328222	Y	B	0.352	Y	B	0.374111	Y	B	0.330444	Y	B	0.401556	Y	B	0.328333
266	Y	B	0.317444	Y	B	0.335444	Y	B	0.357444	Y	B	0.314333	Y	B	0.382667	Y	B	0.319667
267	V	B	0.332	V	B	0.346556	V	B	0.365333	V	B	0.325667	V	B	0.388333	V	B	0.335
268	G	B	0.353111	G	B	0.367444	G	B	0.375111	G	B	0.349556	G	B	0.403222	G	B	0.355889
269	Y	E	0.369889	Y	E	0.382333	Y	E	0.380778	Y	B	0.372	Y	B	0.415333	Y	B	0.376667
270	L	B	0.392444	L	B	0.403111	L	B	0.388778	L	B	0.394778	L	B	0.421556	L	B	0.397444
271	Q	E	0.410333	Q	E	0.416667	Q	B	0.407111	Q	E	0.411333	Q	B	0.432222	Q	E	0.413111
272	P	E	0.415889	P	E	0.422667	P	E	0.407333	P	E	0.414	P	E	0.428556	P	E	0.414778
273	R	E	0.420667	R	E	0.429889	R	E	0.407	R	E	0.417778	R	E	0.423444	R	E	0.419444
274	T	E	0.425	T	E	0.440556	T	B	0.404556	T	E	0.426444	T	E	0.428889	T	E	0.428444
275	F	B	0.429889	F	B	0.452889	F	B	0.41	F	B	0.436556	F	B	0.441333	F	B	0.435111
276	L	B	0.427444	L	B	0.457778	L	B	0.409111	L	B	0.441667	L	B	0.447333	L	B	0.441556
277	L	B	0.437778	L	B	0.467778	L	B	0.413778	L	B	0.457778	L	B	0.456778	L	B	0.456667
278	K	B	0.443556	K	B	0.472556	K	B	0.419111	K	B	0.467222	K	B	0.463778	K	B	0.466667
279	Y	B	0.440889	Y	B	0.467556	Y	B	0.420556	Y	B	0.465111	Y	B	0.459333	Y	B	0.464222
280	N	B	0.439778	N	B	0.468	N	B	0.422889	N	B	0.463667	N	B	0.471	N	B	0.465444
281	E	E	0.444667	E	E	0.474111	E	B	0.432111	E	E	0.472889	E	E	0.479889	E	E	0.474222
282	N	E	0.463	N	E	0.490111	N	E	0.453222	N	E	0.489889	N	E	0.504222	N	E	0.495778
283	G	B	0.456889	G	B	0.476222	G	B	0.455111	G	B	0.477111	G	B	0.495222	G	B	0.486444
284	T	E	0.447889	T	E	0.462556	T	E	0.461333	T	E	0.466111	T	B	0.486111	T	E	0.483222
285	I	B	0.426111	I	B	0.436444	I	B	0.444	I	B	0.439778	I	B	0.459667	I	B	0.453222
286	T	B	0.404444	T	B	0.411556	T	B	0.427222	T	B	0.413444	T	B	0.438444	T	B	0.425556
287	D	B	0.372444	D	B	0.387778	D	E	0.410778	D	B	0.386778	D	E	0.412	D	E	0.387444
288	A	B	0.375556	A	B	0.398444	A	B	0.418667	A	B	0.393222	A	B	0.423333	A	B	0.389
289	V	B	0.385556	V	B	0.409444	V	B	0.430222	V	B	0.404667	V	B	0.424667	V	B	0.396222
290	D	B	0.408333	D	B	0.431889	D	B	0.455333	D	B	0.426889	D	B	0.442889	D	B	0.418111
291	C	B	0.422111	C	B	0.449667	C	B	0.470222	C	B	0.445556	C	B	0.452444	C	B	0.432
292	A	E	0.443	A	E	0.474444	A	E	0.486667	A	B	0.470222	A	E	0.472	A	B	0.455222
293	L	E	0.465333	L	E	0.493111	L	E	0.496	L	E	0.485667	L	E	0.491333	L	E	0.463333
294	D	E	0.485556	D	E	0.512889	D	E	0.511222	D	E	0.505	D	E	0.509444	D	E	0.485333
295	P	E	0.475667	P	E	0.504667	P	E	0.503333	P	E	0.496333	P	E	0.497222	P	E	0.479222
296	L	E	0.497333	L	E	0.517444	L	E	0.512333	L	E	0.511778	L	E	0.505667	L	E	0.507444
297	S	E	0.473889	S	E	0.485444	S	E	0.481333	S	E	0.484667	S	E	0.472556	S	E	0.486889
298	E	E	0.458778	E	E	0.468333	E	E	0.460889	E	E	0.468111	E	E	0.457222	E	E	0.471556
299	T	B	0.448111	T	B	0.457444	T	B	0.446333	T	B	0.456222	T	B	0.447444	T	B	0.461
300	K	E	0.448	K	E	0.455444	K	E	0.448222	K	E	0.454778	K	E	0.446556	K	E	0.455556
301	C	B	0.447889	C	B	0.452333	C	B	0.449	C	B	0.451889	C	B	0.446889	C	B	0.450333
302	T	E	0.452778	T	E	0.463	T	E	0.455444	T	E	0.464	T	B	0.453333	T	E	0.458778
303	L	E	0.470333	L	E	0.479556	L	E	0.474222	L	E	0.481778	L	E	0.468889	L	E	0.475
304	K	E	0.490667	K	E	0.497778	K	E	0.494111	K	E	0.500111	K	E	0.486	K	E	0.491889
305	S	E	0.493667	S	E	0.498444	S	E	0.497222	S	E	0.501889	S	E	0.493778	S	E	0.492333
306	F	B	0.520333	F	B	0.527111	F	B	0.527222	F	B	0.528222	F	B	0.523222	F	B	0.518333
307	T	E	0.526111	T	E	0.532778	T	E	0.532333	T	E	0.531889	T	E	0.531556	T	E	0.522778
308	V	B	0.524667	V	B	0.53	V	B	0.53	V	B	0.532778	V	B	0.532333	V	B	0.523556
309	E	E	0.513222	E	E	0.514556	E	E	0.514	E	E	0.515333	E	E	0.523333	E	E	0.511333
310	K	E	0.499111	K	E	0.500556	K	E	0.499889	K	E	0.502444	K	E	0.517444	K	E	0.501444
311	G	B	0.494222	G	B	0.495778	G	B	0.495778	G	B	0.496222	G	B	0.516	G	B	0.499222
312	I	B	0.488444	I	B	0.490333	I	B	0.488778	I	B	0.491667	I	B	0.513	I	B	0.493333
313	Y	B	0.506	Y	B	0.507667	Y	B	0.507222	Y	B	0.509444	Y	B	0.531778	Y	B	0.507111
314	Q	B	0.510778	Q	B	0.513889	Q	B	0.514	Q	E	0.512444	Q	B	0.538444	Q	E	0.507111
315	T	B	0.524333	T	B	0.528	T	B	0.524889	T	B	0.527333	T	B	0.547222	T	B	0.514889
316	S	E	0.531111	S	E	0.535889	S	E	0.530667	S	E	0.535778	S	E	0.550222	S	E	0.520889
317	N	E	0.544556	N	E	0.550556	N	E	0.538333	N	E	0.546778	N	E	0.557333	N	E	0.536444
318	F	B	0.554889	F	B	0.560667	F	B	0.546111	F	B	0.559	F	B	0.562444	F	B	0.548111
319	R	E	0.561444	R	E	0.568222	R	E	0.546	R	E	0.566111	R	E	0.554667	R	E	0.562111
320	V	B	0.558333	V	B	0.565111	V	B	0.544333	V	E	0.562333	V	B	0.55	V	E	0.557
321	Q	E	0.547444	Q	E	0.552889	Q	E	0.531889	Q	E	0.550111	Q	E	0.536	Q	E	0.551667
322	P	E	0.519889	P	E	0.527	P	E	0.506111	P	E	0.527778	P	E	0.505556	P	E	0.534222
323	T	E	0.496778	T	E	0.505	T	E	0.486556	T	E	0.511889	T	E	0.484222	T	E	0.520667
324	E	B	0.478111	E	B	0.485444	E	B	0.473778	E	B	0.495111	E	B	0.467778	E	E	0.513222
325	S	B	0.463556	S	B	0.472444	S	E	0.467444	S	B	0.482333	S	B	0.457778	S	E	0.501556
326	I	B	0.462556	I	B	0.474444	I	B	0.478889	I	B	0.480667	I	B	0.465778	I	B	0.498
327	V	B	0.471111	V	B	0.484	V	B	0.492444	V	B	0.486556	V	B	0.477333	V	B	0.506889
328	R	B	0.478556	R	B	0.490222	R	B	0.505444	R	E	0.490667	R	E	0.492	R	E	0.504222
329	F	B	0.486111	F	B	0.496444	F	B	0.512444	F	B	0.504222	F	B	0.499222	F	B	0.521
330	P	B	0.498444	P	B	0.510111	P	E	0.530222	P	B	0.517333	P	B	0.513778	P	B	0.532111
331	N	E	0.511444	N	E	0.522667	N	E	0.545556	N	E	0.528667	N	E	0.535	N	E	0.545667
332	I	E	0.525333	I	E	0.534333	I	E	0.554889	I	E	0.537556	I	E	0.550778	I	E	0.558111
333	T	B	0.527111	T	E	0.537	T	E	0.553444	T	E	0.533444	T	B	0.551667	T	E	0.561444
334	N	E	0.529556	N	E	0.539556	N	E	0.551	N	E	0.535444	N	E	0.555667	N	E	0.571667
335	L	E	0.512	L	E	0.522	L	E	0.530111	L	E	0.520667	L	E	0.535889	L	E	0.562667
336	C	B	0.504778	C	B	0.514889	C	B	0.521667	C	B	0.515667	C	B	0.529889	C	B	0.554778
337	P	E	0.496556	P	E	0.506778	P	E	0.513333	P	E	0.510889	P	E	0.524	P	E	0.553444
338	F	B	0.509333	F	B	0.522	F	B	0.523889	F	B	0.516889	F	B	0.541333	F	B	0.553556
339	G	E	0.517778	G	E	0.533	G	E	0.528444	G	E	0.526	G	E	0.548778	D	E	0.556444
340	E	E	0.520889	E	E	0.534222	E	E	0.526667	E	E	0.526	E	E	0.551889	E	E	0.550111
341	V	B	0.543556	V	B	0.557444	V	B	0.547556	V	B	0.547556	V	B	0.567111	V	B	0.564111
342	F	E	0.558444	F	E	0.575	F	E	0.563	F	E	0.562444	F	E	0.578333	F	B	0.572
343	N	E	0.569444	N	E	0.589222	N	E	0.575667	N	E	0.571222	N	E	0.571	N	E	0.573
344	A	E	0.599	A	E	0.616333	A	E	0.604222	A	E	0.6	A	E	0.590667	A	E	0.592222
345	T	E	0.604444	T	E	0.622667	T	E	0.610333	T	E	0.606222	T	E	0.588778	T	E	0.598333
346	R	E	0.611222	R	E	0.629222	R	E	0.619222	R	E	0.613556	R	E	0.592556	R	E	0.600667
347	F	B	0.595	F	E	0.612444	F	E	0.608556	F	B	0.602444	F	B	0.572222	F	B	0.600333
348	A	E	0.581556	A	E	0.595889	A	E	0.598778	A	E	0.586667	A	B	0.555444	A	E	0.585778
349	S	E	0.576778	S	E	0.591	S	E	0.595	S	E	0.578222	S	E	0.549222	S	E	0.583333
350	V	B	0.549556	V	B	0.567111	V	B	0.575778	V	B	0.554889	V	B	0.539222	V	B	0.564556
351	Y	B	0.545667	Y	B	0.561222	Y	B	0.570222	Y	B	0.552667	Y	B	0.540778	Y	B	0.560222
352	A	B	0.550667	A	B	0.561778	A	B	0.564	A	B	0.555	A	B	0.558333	A	E	0.564444
353	W	B	0.536667	W	B	0.547556	W	B	0.548	W	B	0.537111	W	B	0.55	W	B	0.546778
354	N	E	0.519111	N	E	0.526556	N	E	0.52	N	E	0.505222	N	E	0.521222	N	E	0.512778
355	R	E	0.507889	R	E	0.519333	R	E	0.508333	R	E	0.495667	R	E	0.500889	R	E	0.505556
356	K	B	0.503111	K	B	0.511778	K	B	0.498	K	B	0.489667	K	B	0.488444	K	B	0.497333
357	R	B	0.481778	R	E	0.497222	R	E	0.479778	R	E	0.482111	R	B	0.459667	R	E	0.496778
358	I	B	0.473222	I	B	0.488778	I	B	0.471556	I	B	0.484667	I	B	0.445222	I	B	0.504667
359	S	B	0.470222	S	B	0.480667	S	B	0.463222	S	B	0.490556	S	B	0.417556	S	B	0.508667
360	N	B	0.454222	N	B	0.463111	N	B	0.451333	N	B	0.489556	N	B	0.397	N	B	0.499667
361	C	B	0.443778	C	B	0.449778	C	B	0.444111	C	B	0.489222	C	B	0.384667	C	B	0.497444
362	V	E	0.425333	V	E	0.431	V	B	0.428	V	B	0.481556	V	B	0.369778	V	E	0.496556
363	A	B	0.427556	A	B	0.434889	A	B	0.438111	A	B	0.496889	A	B	0.389444	A	B	0.516
364	D	E	0.419444	D	E	0.423111	D	E	0.429667	D	E	0.487889	D	E	0.392111	D	E	0.503889
365	Y	B	0.415778	Y	B	0.427556	Y	B	0.431889	Y	B	0.490889	Y	B	0.401222	Y	B	0.505778
366	S	E	0.442222	S	E	0.451333	S	E	0.457778	S	E	0.511556	S	E	0.443667	S	E	0.508333
367	V	B	0.452444	V	B	0.463	V	B	0.468778	V	B	0.513889	V	B	0.459222	V	B	0.497
368	L	B	0.470778	L	B	0.486111	L	B	0.487778	L	B	0.521	L	B	0.488556	L	B	0.504
369	Y	B	0.486444	Y	B	0.509667	Y	B	0.507889	Y	B	0.522222	Y	B	0.514222	Y	B	0.511222
370	N	B	0.500444	N	E	0.523444	N	E	0.524	N	E	0.524111	N	E	0.531111	N	B	0.518333
371	S	B	0.527444	S	B	0.545889	S	B	0.546333	S	B	0.537333	S	B	0.558222	L	B	0.529444
372	A	B	0.54	A	B	0.56	A	B	0.560778	A	B	0.546556	A	B	0.572	A	B	0.534778
373	S	B	0.564	S	E	0.572778	S	E	0.572889	S	B	0.550667	S	E	0.596	P	B	0.538667
374	F	E	0.589556	F	E	0.590444	F	E	0.590222	F	B	0.561	F	E	0.616667	F	B	0.541667
375	S	E	0.58	S	E	0.571222	S	E	0.569556	S	E	0.531444	S	E	0.600444	F	E	0.531667
376	T	E	0.588889	T	E	0.567556	T	E	0.563222	T	E	0.527111	T	E	0.604667	T	E	0.533778
377	F	B	0.592111	F	B	0.561333	F	B	0.560667	F	B	0.521222	F	B	0.603556	F	B	0.531556
378	K	E	0.587111	K	E	0.545889	K	E	0.547889	K	E	0.517667	K	E	0.588889	K	E	0.526111
379	C	B	0.581444	C	B	0.542889	C	B	0.541667	C	B	0.517667	C	B	0.588889	C	B	0.521111
380	Y	E	0.570222	Y	B	0.539889	Y	B	0.535889	Y	B	0.515778	Y	B	0.585222	Y	B	0.514222
381	G	E	0.575778	G	B	0.544333	G	E	0.539111	G	B	0.523444	G	E	0.590222	G	E	0.524556
382	V	B	0.583889	V	B	0.563889	V	B	0.558444	V	B	0.546889	V	B	0.597556	V	B	0.550444
383	S	E	0.563444	S	E	0.542	S	E	0.536111	S	E	0.528778	S	E	0.571222	S	B	0.533333
384	P	B	0.584333	P	B	0.565556	P	B	0.561333	P	B	0.557222	P	E	0.585444	P	B	0.556
385	T	E	0.586111	T	E	0.574778	T	E	0.575333	T	B	0.570111	T	E	0.583444	T	B	0.57
386	K	E	0.581556	K	E	0.575556	K	E	0.573556	K	E	0.573	K	E	0.574889	K	E	0.572667
387	L	B	0.588444	L	B	0.581556	L	B	0.575667	L	B	0.573444	L	B	0.580111	L	B	0.575444
388	N	E	0.582	N	E	0.570889	N	E	0.568889	N	E	0.558667	N	B	0.567556	N	E	0.563333
389	D	E	0.584444	D	E	0.567778	D	E	0.567778	D	E	0.549556	D	E	0.555889	D	E	0.553111
390	L	B	0.569889	L	B	0.554111	L	B	0.549556	L	B	0.528667	L	B	0.531444	L	E	0.526333
391	C	B	0.545556	C	B	0.528778	C	B	0.526444	C	B	0.492	C	B	0.502333	C	B	0.482667
392	F	B	0.550556	F	B	0.535889	F	B	0.531222	F	B	0.494111	F	B	0.506111	F	B	0.487778
393	T	E	0.525556	T	E	0.521556	T	E	0.507556	T	B	0.473889	T	E	0.475778	T	B	0.461222
394	N	E	0.509222	N	E	0.51	N	E	0.489333	N	E	0.452778	N	E	0.455778	N	B	0.435556
395	V	B	0.500556	V	B	0.501667	V	B	0.479667	V	B	0.445222	V	B	0.448333	V	B	0.423778
396	Y	E	0.482222	Y	E	0.482333	Y	B	0.461444	Y	B	0.435444	Y	B	0.424111	Y	B	0.412222
397	A	B	0.478111	A	B	0.477667	A	B	0.455	A	B	0.436556	A	B	0.412111	A	B	0.409444
398	D	B	0.466556	D	B	0.466444	D	B	0.445889	D	B	0.436444	D	B	0.402222	D	B	0.412778
399	S	B	0.474222	S	B	0.472222	S	B	0.460333	S	B	0.456333	S	B	0.411667	S	B	0.438333
400	F	B	0.485444	F	B	0.478556	F	B	0.472222	F	B	0.486444	F	B	0.418667	F	B	0.474111
401	V	B	0.489889	V	B	0.481	V	B	0.486333	V	B	0.507222	V	B	0.421778	V	B	0.492111
402	I	B	0.495444	I	B	0.482667	I	B	0.505889	I	B	0.528778	I	B	0.441667	I	B	0.514333
403	R	E	0.495778	R	E	0.488889	R	E	0.521222	R	E	0.548111	R	E	0.455333	R	E	0.537667
404	G	E	0.504556	G	E	0.509	G	E	0.541778	G	E	0.577778	G	E	0.472111	G	E	0.571333
405	D	E	0.517889	D	E	0.538333	D	E	0.575222	D	B	0.603889	D	E	0.501556	D	E	0.600556
406	E	B	0.507444	E	E	0.546667	E	E	0.585	E	E	0.616444	E	E	0.514333	E	B	0.619667
407	V	B	0.504889	V	E	0.551778	V	E	0.585222	V	B	0.613667	V	E	0.524556	V	B	0.617889
408	R	B	0.505667	R	B	0.558222	R	E	0.591222	R	E	0.609889	R	B	0.545444	R	E	0.617333
409	Q	B	0.506889	Q	B	0.564	Q	E	0.590778	Q	E	0.609556	Q	E	0.558778	Q	B	0.612889
410	I	B	0.510444	I	B	0.570222	I	B	0.591778	I	B	0.609	I	B	0.575444	I	B	0.606667
411	A	B	0.512778	A	B	0.569778	A	B	0.584111	A	B	0.604667	A	B	0.585111	A	B	0.602444
412	P	E	0.520111	P	E	0.570111	P	E	0.587333	P	B	0.6	P	E	0.600333	P	E	0.601889
413	G	B	0.524	G	B	0.563333	G	B	0.578	G	B	0.572333	G	E	0.605667	G	B	0.581778
414	Q	E	0.520111	Q	E	0.545556	Q	E	0.562444	Q	E	0.556889	Q	E	0.599333	Q	B	0.562556
415	T	B	0.541222	T	B	0.552111	T	B	0.575222	T	B	0.559	T	B	0.605333	T	B	0.560556
416	G	B	0.551	G	B	0.555556	G	E	0.587333	G	B	0.569778	G	E	0.608222	G	E	0.569778
417	K	B	0.542889	K	B	0.543889	N	B	0.575889	T	E	0.561667	K	E	0.581	N	B	0.555111
418	I	B	0.534667	I	B	0.535556	I	B	0.570889	I	B	0.548667	I	B	0.566889	I	B	0.548444
419	A	B	0.519	A	B	0.517556	A	E	0.553222	A	B	0.523667	A	E	0.538889	A	E	0.533333
420	D	E	0.517111	D	E	0.512556	D	E	0.546667	D	E	0.510111	D	E	0.518111	D	E	0.527333
421	Y	B	0.506	Y	B	0.499111	Y	B	0.534667	Y	B	0.487444	Y	B	0.496889	Y	B	0.518333
422	N	B	0.504667	N	E	0.495778	N	E	0.535222	N	B	0.493222	N	B	0.487778	N	B	0.516222
423	Y	B	0.509889	Y	B	0.506222	Y	B	0.541556	Y	B	0.486667	Y	B	0.499889	Y	B	0.532778
424	K	E	0.508	K	E	0.509111	K	E	0.538556	K	B	0.481333	K	E	0.501889	K	E	0.533889
425	L	B	0.491222	L	B	0.494778	L	B	0.525778	L	B	0.461222	L	B	0.496889	L	B	0.520444
426	P	B	0.481444	P	E	0.489444	P	E	0.520889	P	B	0.445333	P	E	0.497222	P	E	0.514333
427	D	E	0.458222	D	E	0.463889	D	E	0.492	D	B	0.422444	D	E	0.470222	D	E	0.487556
428	D	B	0.433222	D	E	0.441444	D	E	0.466667	D	B	0.398667	D	E	0.454556	D	E	0.472222
429	F	B	0.408333	F	B	0.420333	F	B	0.444556	F	B	0.377889	F	B	0.443333	F	B	0.456778
430	T	B	0.383778	T	B	0.398667	T	B	0.412	T	B	0.368222	T	B	0.418333	T	B	0.429333
431	G	B	0.352222	G	B	0.367	G	B	0.378667	G	B	0.342444	G	B	0.389556	G	B	0.402111
432	C	B	0.317778	C	B	0.328889	C	B	0.338444	C	B	0.324667	C	B	0.339889	C	B	0.36
433	V	B	0.303556	V	B	0.306333	V	B	0.316111	V	B	0.320333	V	B	0.320667	V	B	0.341667
434	I	B	0.307667	I	B	0.308778	I	B	0.310222	I	B	0.334444	I	B	0.306556	I	B	0.338667
435	A	B	0.334667	A	B	0.324556	A	B	0.320889	A	B	0.365778	A	B	0.319333	A	B	0.354778
436	W	B	0.378222	W	B	0.370778	W	B	0.361	W	B	0.406	W	B	0.354778	W	B	0.396333
437	N	B	0.421444	N	B	0.414	N	B	0.4	N	B	0.444111	N	B	0.381667	N	B	0.425111
438	S	B	0.463556	S	B	0.457	S	B	0.435667	S	B	0.481778	S	B	0.419889	S	B	0.444667
439	N	E	0.516444	N	E	0.513556	N	E	0.493667	N	E	0.516444	N	E	0.466556	N	B	0.476
440	N	E	0.555111	N	E	0.557556	N	B	0.541222	N	E	0.54	N	B	0.507667	K	E	0.498778
441	L	E	0.587889	L	E	0.597222	L	E	0.585111	L	B	0.563111	L	B	0.556667	L	B	0.523333
442	D	E	0.610667	D	E	0.628	D	B	0.621667	D	E	0.567444	D	E	0.584444	D	E	0.540444
443	S	E	0.627667	S	E	0.649222	S	E	0.645	S	E	0.571	S	E	0.612778	S	E	0.557
444	K	E	0.614	K	E	0.643444	K	E	0.642556	K	E	0.559444	K	B	0.606667	K	E	0.556222
445	V	E	0.602111	V	E	0.632889	V	E	0.634889	V	E	0.552556	V	E	0.616333	V	B	0.554
446	G	B	0.585667	G	B	0.617333	G	E	0.623556	G	B	0.547778	G	B	0.620778	S	B	0.550444
447	G	B	0.569	G	B	0.601444	G	E	0.61	G	B	0.533667	G	E	0.612444	G	E	0.559222
448	N	B	0.542444	N	B	0.572667	N	B	0.577333	N	E	0.523889	N	B	0.591	N	B	0.556
449	Y	B	0.525778	Y	B	0.55	Y	B	0.552889	Y	E	0.516778	Y	B	0.576778	Y	E	0.549556
450	N	E	0.525222	N	E	0.542889	N	B	0.539444	N	E	0.515889	N	E	0.564778	N	B	0.551333
451	Y	B	0.508889	Y	B	0.517667	Y	B	0.515444	Y	B	0.497	Y	B	0.551111	Y	E	0.541222
452	L	B	0.496222	L	B	0.498	L	B	0.493778	L	B	0.483778	R	E	0.556667	L	B	0.528778
453	Y	B	0.495556	Y	B	0.487778	Y	B	0.483667	Y	B	0.470667	Y	B	0.577444	Y	B	0.530111
454	R	B	0.499667	R	B	0.481778	R	B	0.484111	R	B	0.462222	R	E	0.578222	R	B	0.528333
455	L	B	0.509778	L	B	0.487889	L	B	0.489778	L	B	0.465889	L	B	0.580556	L	B	0.531889
456	F	B	0.522778	F	B	0.488889	F	B	0.500111	F	B	0.471556	F	E	0.584	F	B	0.533556
457	R	B	0.541222	R	B	0.497444	R	B	0.514889	R	B	0.489556	R	E	0.595889	R	B	0.538333
458	K	E	0.554667	K	E	0.510222	K	E	0.528556	K	B	0.507778	K	E	0.607444	K	E	0.556667
459	S	B	0.554889	S	B	0.513667	S	B	0.532889	S	B	0.512111	S	B	0.618	S	B	0.565
460	N	E	0.562556	N	E	0.528333	N	E	0.540111	N	E	0.539111	N	E	0.624667	N	E	0.583
461	L	E	0.580444	L	B	0.548222	L	B	0.56	L	E	0.559222	L	B	0.613444	L	B	0.601222
462	K	B	0.587111	K	B	0.556333	K	B	0.566444	K	E	0.575333	K	E	0.585	K	B	0.599778
463	P	B	0.589778	P	B	0.569778	P	B	0.574	P	B	0.592333	P	E	0.577111	P	E	0.596222
464	F	B	0.586333	F	B	0.568333	F	B	0.572	F	B	0.588889	F	B	0.566333	F	B	0.584333
465	E	E	0.578222	E	E	0.566	E	E	0.562667	E	E	0.590222	E	E	0.542222	E	E	0.568667
466	R	E	0.566222	R	E	0.558111	R	E	0.551111	R	E	0.576667	R	E	0.529556	R	E	0.544778
467	D	E	0.563556	D	E	0.552222	D	B	0.543222	D	B	0.572222	D	B	0.512	D	B	0.518333
468	I	B	0.563556	I	B	0.543889	I	B	0.530444	I	B	0.570111	I	B	0.494111	I	B	0.499111
469	S	E	0.573111	S	E	0.542111	S	B	0.529667	S	E	0.578	S	B	0.492556	S	B	0.489667
470	T	E	0.576889	T	B	0.539667	T	B	0.526556	T	E	0.592667	T	B	0.489444	T	B	0.489778
471	E	B	0.581	E	B	0.549222	E	B	0.534	E	B	0.601444	E	B	0.506333	E	B	0.499222
472	I	B	0.573667	I	B	0.546333	I	B	0.532333	I	B	0.593333	I	B	0.511556	I	E	0.500444
473	Y	B	0.575222	Y	B	0.550444	Y	B	0.538111	Y	B	0.599556	Y	B	0.524	Y	B	0.513111
474	Q	B	0.571444	Q	B	0.553889	Q	B	0.543889	Q	E	0.596222	Q	B	0.554444	Q	E	0.525889
475	A	E	0.568	A	E	0.559	A	E	0.551333	A	E	0.596222	A	E	0.562333	A	E	0.547222
476	G	E	0.541778	G	E	0.548111	G	E	0.539778	G	E	0.579	G	E	0.562778	G	E	0.556111
477	S	E	0.535222	S	E	0.562	S	E	0.561111	S	E	0.582556	S	E	0.582222	N	E	0.575444
478	T	B	0.509333	T	B	0.553333	T	B	0.556778	T	E	0.554778	K	E	0.580111	K	B	0.566111
479	P	B	0.493556	P	B	0.553222	P	B	0.555111	P	B	0.533333	P	B	0.585889	P	B	0.56
480	C	B	0.497667	C	B	0.561444	C	B	0.563556	C	B	0.533111	C	B	0.597444	C	B	0.561
481	N	B	0.496667	N	B	0.554444	N	B	0.558111	N	B	0.528333	N	E	0.592444	N	B	0.557444
482	G	B	0.498222	G	B	0.550222	G	B	0.555778	G	B	0.526	G	B	0.591	G	B	0.553444
483	V	B	0.504556	V	B	0.544667	V	B	0.558556	V	B	0.531444	V	B	0.58	V	B	0.544111
484	E	E	0.511556	E	E	0.539667	K	E	0.557778	K	E	0.535778	E	E	0.582667	A	E	0.539444
485	G	E	0.538111	G	E	0.546556	G	E	0.574	G	E	0.552222	G	E	0.594667	G	E	0.544889
486	F	E	0.546889	F	E	0.540889	F	E	0.566889	F	E	0.551222	F	E	0.585778	F	E	0.534111
487	N	E	0.564333	N	E	0.542222	N	E	0.570222	N	E	0.566556	N	E	0.585667	N	E	0.539111
488	C	B	0.563667	C	B	0.527556	C	B	0.564667	C	B	0.568556	C	B	0.576667	C	B	0.522222
489	Y	E	0.548889	Y	E	0.505333	Y	E	0.548111	Y	E	0.562556	Y	E	0.559667	Y	E	0.507889
490	F	B	0.537111	F	B	0.501	F	B	0.543333	F	B	0.549	F	B	0.551444	F	B	0.502333
491	P	E	0.529778	P	B	0.506667	P	B	0.538889	P	E	0.542778	P	E	0.546556	P	B	0.501556
492	L	E	0.517556	L	B	0.512889	L	E	0.529	L	E	0.530222	L	B	0.542667	L	B	0.503556
493	Q	B	0.502222	Q	E	0.519333	Q	E	0.521111	Q	B	0.518111	Q	E	0.538333	R	E	0.506444
494	S	B	0.492556	S	B	0.534222	S	B	0.512667	S	B	0.506333	S	B	0.533222	S	B	0.512667
495	Y	B	0.494778	Y	B	0.548111	Y	B	0.512222	Y	B	0.504556	Y	B	0.534	Y	B	0.524444
496	G	B	0.499889	G	B	0.560778	G	B	0.511667	G	B	0.497778	G	E	0.544333	S	E	0.523778
497	F	B	0.513222	F	B	0.588222	F	B	0.520333	F	B	0.495556	F	B	0.565333	F	E	0.535556
498	Q	E	0.504778	Q	E	0.586333	Q	E	0.516556	Q	E	0.475222	Q	E	0.563222	R	E	0.523556
499	P	B	0.509	P	E	0.583667	P	E	0.511556	P	B	0.481222	P	B	0.569333	P	E	0.514778
500	T	E	0.508889	T	E	0.574333	T	E	0.505556	T	E	0.468222	T	E	0.570444	T	E	0.493
501	N	E	0.501444	Y	E	0.559333	Y	E	0.496667	Y	B	0.464778	N	E	0.563111	Y	B	0.477
502	G	E	0.500444	G	E	0.538444	G	E	0.482111	G	E	0.455444	G	E	0.555778	G	B	0.456
503	V	B	0.487111	V	B	0.508556	V	B	0.465	V	B	0.443667	V	E	0.532778	V	B	0.430556
504	G	B	0.462889	G	B	0.468556	G	B	0.438444	G	B	0.423667	G	E	0.506889	G	B	0.392333
505	Y	B	0.427778	Y	B	0.432667	Y	B	0.407889	Y	B	0.401889	Y	B	0.462	H	B	0.365333
506	Q	B	0.384111	Q	B	0.382778	Q	B	0.366778	Q	B	0.369444	Q	B	0.408778	Q	B	0.337222
507	P	B	0.359444	P	B	0.357222	P	B	0.337	P	B	0.358444	P	B	0.375889	P	B	0.323
508	Y	B	0.340111	Y	B	0.342667	Y	B	0.320222	Y	B	0.346111	Y	B	0.352667	Y	B	0.315556
509	R	B	0.341222	R	B	0.346778	R	B	0.325556	R	B	0.362889	R	B	0.356333	R	B	0.338222
510	V	B	0.348222	V	B	0.350667	V	B	0.327	V	B	0.366	V	B	0.360667	V	B	0.346556
511	V	B	0.364778	V	B	0.37	V	B	0.344778	V	B	0.387889	V	B	0.38	V	B	0.378667
512	V	B	0.382667	V	B	0.391444	V	B	0.369333	V	B	0.406667	V	B	0.413778	V	B	0.404556
513	L	E	0.394111	L	E	0.406222	L	B	0.387	L	E	0.415667	L	B	0.440111	L	E	0.428
514	S	B	0.420111	S	E	0.433222	S	B	0.412222	S	E	0.440333	S	E	0.484333	S	E	0.456444
515	F	E	0.473111	F	B	0.482444	F	B	0.465556	F	E	0.490111	F	B	0.538444	F	E	0.498
516	E	E	0.507556	E	E	0.512444	E	E	0.499556	E	E	0.512111	E	E	0.566444	E	E	0.517667
517	L	B	0.540778	L	B	0.537778	L	B	0.530778	L	B	0.539	L	B	0.593778	L	B	0.544222
518	L	B	0.542667	L	B	0.536667	L	B	0.533	L	B	0.538556	L	B	0.589222	L	E	0.542778
519	H	E	0.548222	H	E	0.539111	H	E	0.538667	H	E	0.544111	H	E	0.590222	H	E	0.547333
520	A	E	0.549778	A	B	0.542556	A	E	0.545889	A	B	0.542556	A	B	0.582111	A	B	0.544222
521	P	E	0.547556	P	E	0.537778	P	E	0.540778	P	E	0.538889	P	E	0.565556	P	E	0.542111
522	A	E	0.555667	A	E	0.543222	A	E	0.543778	A	E	0.546111	A	E	0.558778	A	E	0.547778
523	T	E	0.571889	T	B	0.559444	T	B	0.562667	T	E	0.561333	T	B	0.551444	T	B	0.558889
524	V	E	0.575444	V	B	0.562444	V	B	0.565	V	B	0.565556	V	B	0.548444	V	B	0.567333
525	C	B	0.593222	C	B	0.582333	C	B	0.584	C	B	0.587667	C	B	0.573222	C	E	0.586444
526	G	B	0.595556	G	B	0.585	G	B	0.584778	G	B	0.590333	G	B	0.577	G	E	0.584889
527	P	E	0.594889	P	E	0.589667	P	E	0.590222	P	E	0.590444	P	B	0.577667	P	E	0.579222
528	K	E	0.603111	K	E	0.605333	K	E	0.606	K	E	0.596444	K	E	0.588667	K	E	0.580889
529	K	E	0.601333	K	E	0.605444	K	E	0.606111	K	E	0.596778	K	E	0.586444	K	E	0.574222
530	S	E	0.600667	S	E	0.609556	S	E	0.609444	S	E	0.596111	S	E	0.588778	S	B	0.560667
531	T	B	0.597444	T	E	0.610222	T	E	0.609	T	B	0.593889	T	E	0.587444	T	B	0.557889
532	N	E	0.582444	N	E	0.598111	N	E	0.596556	N	E	0.580111	N	E	0.582778	N	B	0.547556
533	L	B	0.558111	L	B	0.574333	L	B	0.572556	L	B	0.555889	L	B	0.563556	L	B	0.525889
534	V	E	0.52	V	E	0.534778	V	E	0.533778	V	E	0.516667	V	E	0.524222	V	B	0.492556
535	K	E	0.501889	K	E	0.518667	K	E	0.517778	K	E	0.499667	K	E	0.507667	K	E	0.479222
536	N	E	0.496556	N	E	0.508111	N	E	0.506889	N	E	0.493889	N	E	0.498667	N	E	0.477889
537	K	E	0.484444	K	E	0.491222	K	E	0.491444	K	E	0.483556	K	E	0.482889	K	E	0.470444
538	C	B	0.473889	C	B	0.481222	C	B	0.482222	C	B	0.473444	C	B	0.475667	C	B	0.463778
539	V	B	0.463111	V	B	0.465222	V	B	0.466778	V	B	0.463778	V	B	0.462	V	B	0.462556
540	N	E	0.466667	N	E	0.462444	N	E	0.465	N	E	0.468444	N	E	0.461333	N	E	0.468111
541	F	B	0.465111	F	B	0.458	F	B	0.459889	F	B	0.465667	F	B	0.458444	F	B	0.467444
542	N	B	0.455667	N	B	0.450778	N	B	0.453778	N	B	0.457111	N	B	0.452333	N	B	0.465222
543	F	B	0.466333	F	B	0.461667	F	B	0.465333	F	B	0.468333	F	B	0.462333	F	B	0.485667
544	N	E	0.462889	N	B	0.459	N	E	0.461778	N	E	0.465111	N	B	0.457556	N	E	0.485667
545	G	E	0.444111	G	E	0.440889	G	E	0.442222	G	E	0.445111	G	E	0.440778	G	E	0.471222
546	L	B	0.427	L	B	0.424556	L	B	0.423778	L	B	0.427222	L	B	0.424444	L	B	0.452667
547	T	E	0.429778	T	E	0.424	T	E	0.422333	T	E	0.428222	T	E	0.424111	K	E	0.448889
548	G	B	0.416333	G	B	0.408111	G	B	0.404778	G	B	0.412444	G	B	0.407	G	B	0.428333
549	T	E	0.408333	T	E	0.409333	T	E	0.403	T	E	0.405444	T	E	0.405444	T	E	0.420778
550	G	B	0.406778	G	B	0.411	G	B	0.405222	G	B	0.406889	G	B	0.408778	G	B	0.423222
551	V	B	0.410889	V	B	0.413333	V	B	0.406889	V	B	0.412778	V	B	0.408556	V	B	0.423111
552	L	B	0.414	L	B	0.426111	L	B	0.423556	L	B	0.420667	L	B	0.427111	L	B	0.430556
553	T	E	0.430333	T	E	0.446778	T	E	0.445444	T	E	0.436667	T	E	0.454333	T	E	0.445778
554	E	E	0.456778	E	E	0.481333	E	E	0.476667	E	E	0.464333	E	E	0.488889	E	E	0.469444
555	S	B	0.472444	S	B	0.502778	S	B	0.501	S	B	0.482667	S	B	0.514778	S	B	0.491556
556	N	E	0.479222	N	E	0.521667	N	E	0.516111	N	E	0.491667	N	E	0.534222	N	E	0.502556
557	K	E	0.505222	K	E	0.556333	K	E	0.550444	K	E	0.520111	K	E	0.568778	K	E	0.532556
558	K	E	0.511222	K	E	0.561333	K	E	0.557222	K	E	0.525778	K	E	0.575667	K	E	0.537111
559	F	B	0.513	F	B	0.561333	F	B	0.557	F	B	0.526333	F	B	0.573556	F	B	0.534556
560	L	B	0.518222	L	B	0.566222	L	B	0.560667	L	B	0.528778	L	B	0.578111	L	B	0.536111
561	P	E	0.501556	P	E	0.542	P	E	0.531778	P	E	0.507444	P	E	0.548667	P	E	0.507444
562	F	B	0.474111	F	B	0.511111	F	B	0.498	F	B	0.483	F	B	0.511	F	B	0.483556
563	Q	B	0.464222	Q	B	0.489111	Q	B	0.481111	Q	B	0.468111	Q	B	0.488889	Q	B	0.472
564	Q	B	0.466556	Q	B	0.480333	Q	B	0.470778	Q	B	0.467889	Q	B	0.481778	Q	B	0.471111
565	F	B	0.475333	F	B	0.469556	F	B	0.463667	F	B	0.474556	F	B	0.479778	F	B	0.479889
566	G	B	0.479889	G	B	0.463889	G	B	0.459111	G	B	0.477	G	B	0.480333	G	B	0.483444
567	R	B	0.480667	R	B	0.465778	R	B	0.460667	R	B	0.477111	R	B	0.482111	R	B	0.485444
568	D	B	0.475111	D	B	0.461444	D	B	0.456111	D	B	0.470222	D	B	0.475667	D	B	0.479556
569	I	B	0.466333	I	B	0.452556	I	B	0.444444	I	B	0.459889	I	B	0.468	I	B	0.468889
570	A	E	0.482444	D	E	0.468667	A	E	0.458333	A	E	0.476778	A	E	0.482222	A	E	0.485556
571	D	E	0.471667	D	E	0.455778	D	E	0.449222	D	E	0.462778	D	E	0.470556	D	E	0.471556
572	T	B	0.449444	T	E	0.436556	T	B	0.430444	T	B	0.447222	T	B	0.452333	T	B	0.452333
573	T	B	0.441111	T	B	0.432556	T	B	0.426444	T	B	0.442444	T	B	0.443222	T	B	0.448889
574	D	B	0.416556	D	B	0.411222	D	B	0.409333	D	B	0.422556	D	B	0.418444	D	B	0.432111
575	A	B	0.414444	A	B	0.409111	A	B	0.408889	A	B	0.422889	A	B	0.413778	A	B	0.434444
576	V	B	0.424889	V	B	0.416556	V	B	0.416667	V	B	0.433	V	B	0.422111	V	B	0.442556
577	R	B	0.437444	R	B	0.428111	R	B	0.429778	R	B	0.445667	R	B	0.436556	R	E	0.454111
578	D	B	0.445444	D	B	0.440667	D	B	0.445333	D	B	0.456556	D	B	0.446556	D	B	0.463667
579	P	E	0.448444	P	B	0.449556	P	E	0.455889	P	E	0.459444	P	E	0.455667	P	E	0.466778
580	Q	E	0.477667	Q	E	0.481111	Q	E	0.486889	Q	E	0.488222	Q	E	0.490556	Q	E	0.493444
581	T	E	0.482889	T	E	0.492556	T	E	0.496889	T	E	0.489444	T	E	0.5	T	E	0.493556
582	L	E	0.487444	L	E	0.497222	L	E	0.501667	L	E	0.490889	L	E	0.505222	L	E	0.491
583	E	E	0.475556	E	E	0.492444	E	E	0.492444	E	E	0.476333	E	E	0.494111	E	E	0.471889
584	I	B	0.461667	I	B	0.485444	I	B	0.483222	I	B	0.461778	I	B	0.485111	I	B	0.456222
585	L	B	0.444	L	B	0.468222	L	B	0.464111	L	B	0.443111	L	B	0.468778	L	B	0.435889
586	D	E	0.430889	D	E	0.454	D	E	0.448444	D	E	0.429222	D	E	0.454444	D	E	0.423222
587	I	B	0.441778	I	B	0.461333	I	B	0.456333	I	B	0.439111	I	B	0.464	I	B	0.435556
588	T	B	0.451333	T	B	0.463333	T	B	0.457444	T	B	0.445778	T	B	0.465889	T	B	0.443889
589	P	B	0.459	P	B	0.464111	P	B	0.457	P	B	0.449222	P	B	0.465333	P	B	0.453
590	C	B	0.481889	C	B	0.477667	C	B	0.470222	C	B	0.472667	C	B	0.482	C	B	0.478222
591	S	E	0.480333	S	E	0.471889	S	E	0.464778	S	E	0.466667	S	E	0.476	S	E	0.478444
592	F	E	0.489889	F	E	0.475889	F	E	0.469222	F	E	0.475667	F	E	0.485222	F	E	0.488444
593	G	E	0.471333	G	E	0.456	G	E	0.450667	G	E	0.455778	G	E	0.466556	G	E	0.47
594	G	E	0.444	G	E	0.424778	G	E	0.423222	G	E	0.426111	G	E	0.435778	G	E	0.443333
595	V	B	0.427556	V	B	0.404222	V	B	0.403889	V	B	0.404	V	B	0.419	V	B	0.423778
596	S	B	0.412556	S	B	0.390444	S	B	0.390889	S	B	0.387444	S	B	0.404778	S	B	0.406
597	V	B	0.406444	V	B	0.381889	V	B	0.384333	V	B	0.381444	V	B	0.398444	V	B	0.396
598	I	B	0.410333	I	B	0.391111	I	B	0.394444	I	B	0.391556	I	B	0.405222	I	B	0.402556
599	T	B	0.428778	T	B	0.415222	T	B	0.420556	T	B	0.410111	T	B	0.428	T	B	0.425111
600	P	B	0.450889	P	E	0.446111	P	E	0.451778	P	E	0.436667	P	E	0.457222	P	E	0.448444
601	G	E	0.472889	G	B	0.477667	G	E	0.490556	G	B	0.461333	G	B	0.483667	G	B	0.473667
602	T	E	0.503889	T	E	0.510111	T	E	0.531333	T	E	0.497111	T	E	0.510111	T	E	0.506111
603	N	E	0.537333	N	E	0.545	N	E	0.576111	N	E	0.533	N	E	0.545556	N	E	0.540444
604	T	E	0.550778	T	E	0.564778	T	E	0.606444	T	E	0.554	T	E	0.558111	T	E	0.557444
605	S	E	0.528	S	E	0.545333	S	E	0.588222	S	E	0.534889	S	E	0.536222	S	E	0.536667
606	N	E	0.498556	N	E	0.523444	N	E	0.578778	N	E	0.510556	N	E	0.501	N	E	0.511111
607	Q	E	0.454	Q	E	0.487222	Q	E	0.547778	Q	E	0.467667	Q	E	0.450333	Q	E	0.462778
608	V	B	0.420111	V	B	0.456778	V	E	0.507444	V	B	0.440889	V	B	0.404667	V	B	0.426889
609	A	B	0.399556	A	B	0.440889	A	B	0.482222	A	B	0.431889	A	B	0.372778	A	B	0.407444
610	V	B	0.393444	V	B	0.426778	V	B	0.448556	V	B	0.421222	V	B	0.347444	V	B	0.392
611	L	B	0.399333	L	B	0.422444	L	B	0.425556	L	B	0.423556	L	B	0.342778	L	B	0.392111
612	Y	B	0.416222	Y	B	0.434556	Y	B	0.414556	Y	B	0.442222	Y	B	0.347333	Y	B	0.410222
613	Q	B	0.430444	Q	E	0.441111	Q	B	0.400111	Q	E	0.454222	Q	B	0.352889	Q	E	0.422333
614	D	B	0.469222	G	B	0.470444	G	B	0.429444	G	B	0.483222	G	B	0.387778	G	B	0.453444
615	V	B	0.501667	V	B	0.499333	V	B	0.452556	V	B	0.513	V	B	0.439	V	B	0.487556
616	N	E	0.524889	N	E	0.518	N	B	0.476222	N	E	0.531444	N	B	0.483556	N	E	0.511222
617	C	B	0.538333	C	B	0.522444	C	B	0.500222	C	B	0.535333	C	B	0.515667	C	B	0.521333
618	T	E	0.538222	T	E	0.509778	T	E	0.512222	T	E	0.520556	T	E	0.536778	T	E	0.522
619	E	E	0.534889	E	E	0.499556	E	E	0.528333	E	B	0.511222	E	E	0.555667	E	B	0.529111
620	V	B	0.516444	V	B	0.483778	V	B	0.526111	V	B	0.489	V	B	0.557333	V	B	0.522444
621	P	B	0.501444	P	E	0.471556	P	E	0.528667	P	B	0.469	P	E	0.554444	P	B	0.504222
622	V	E	0.498222	V	B	0.463667	V	B	0.535111	V	B	0.462667	V	B	0.555778	V	B	0.497333
623	A	B	0.490667	A	B	0.455556	A	B	0.532	A	B	0.468222	A	B	0.550333	A	B	0.503667
624	I	B	0.483444	I	B	0.448778	I	B	0.533889	I	B	0.482667	I	B	0.538111	I	B	0.517667
625	H	B	0.491222	H	B	0.451	H	B	0.542889	H	B	0.506222	H	B	0.531889	H	B	0.539444
626	A	E	0.501556	A	B	0.464111	A	B	0.539778	A	B	0.515444	A	B	0.530111	A	B	0.546444
627	D	B	0.511111	D	B	0.474	D	B	0.534111	D	E	0.526	D	B	0.526778	D	B	0.55
628	Q	B	0.512667	Q	B	0.487333	Q	E	0.530444	Q	E	0.534889	Q	E	0.519667	Q	E	0.543222
629	L	B	0.536333	L	B	0.503556	L	E	0.541111	L	E	0.547111	L	B	0.523444	L	E	0.543889
630	T	E	0.548333	T	E	0.504	T	B	0.533889	T	B	0.545778	T	E	0.519222	T	B	0.538333
631	P	B	0.558111	P	B	0.509889	P	B	0.527222	P	B	0.540556	P	B	0.521778	P	B	0.532444
632	T	B	0.572	T	B	0.513889	T	B	0.521	T	B	0.534444	T	B	0.520222	T	B	0.525111
633	W	E	0.580444	W	E	0.512556	W	B	0.505444	W	B	0.513778	W	B	0.512	W	B	0.502444
634	R	B	0.601556	R	B	0.525556	R	B	0.498667	R	B	0.509778	R	B	0.519	R	B	0.499222
635	V	B	0.609111	V	B	0.523778	V	B	0.497111	V	B	0.513222	V	B	0.518111	V	B	0.501778
636	Y	E	0.618556	Y	B	0.538222	Y	B	0.504667	Y	B	0.516667	Y	B	0.524444	Y	B	0.506889
637	S	B	0.632778	S	B	0.554	S	B	0.511	S	B	0.516556	S	B	0.536778	S	B	0.509556
638	T	E	0.624444	T	B	0.561111	T	B	0.516667	T	B	0.512667	T	B	0.542444	T	B	0.506889
639	G	E	0.622333	G	E	0.575444	G	E	0.522778	G	E	0.515889	G	E	0.546333	G	E	0.513556
640	S	E	0.630889	S	E	0.6	S	E	0.547111	S	E	0.525111	S	E	0.557222	S	E	0.524
641	N	E	0.615111	N	E	0.594667	N	B	0.550778	N	B	0.521778	N	E	0.557444	N	B	0.520111
642	V	B	0.615	V	B	0.598667	V	B	0.553667	V	B	0.529667	V	B	0.565333	V	B	0.528333
643	F	B	0.583667	F	B	0.581444	F	B	0.536667	F	B	0.518	F	B	0.549778	F	B	0.514889
644	Q	E	0.552444	Q	E	0.554111	Q	E	0.519444	Q	E	0.503111	Q	E	0.529	Q	E	0.498444
645	T	B	0.501444	T	B	0.505667	T	B	0.483444	T	B	0.485667	T	B	0.492667	T	B	0.476444
646	R	B	0.462222	R	B	0.464778	R	B	0.457	R	E	0.470889	R	B	0.463778	R	E	0.458889
647	A	B	0.426	A	B	0.428444	A	B	0.426556	A	B	0.459778	A	B	0.43	A	B	0.442444
648	G	B	0.386333	G	B	0.390667	G	B	0.409	G	E	0.451556	G	B	0.411111	G	B	0.433
649	C	B	0.337111	C	B	0.338	C	B	0.377333	C	B	0.430444	C	B	0.374556	C	B	0.417111
650	L	B	0.334222	L	B	0.339	L	B	0.387	L	B	0.436	L	B	0.372667	L	B	0.428778
651	I	B	0.332778	I	B	0.342889	I	B	0.397	I	B	0.435	I	B	0.375667	I	B	0.432556
652	G	B	0.356556	G	B	0.362111	G	B	0.419333	G	B	0.448333	G	B	0.396667	G	B	0.447778
653	A	B	0.380333	A	B	0.393111	A	B	0.456111	A	B	0.474889	A	B	0.431111	A	B	0.478
654	E	B	0.429889	E	B	0.441	E	E	0.500778	E	B	0.507333	E	B	0.476111	E	B	0.514444
655	H	B	0.465667	H	E	0.473333	H	E	0.529556	Y	B	0.532667	H	E	0.502556	Y	B	0.543222
656	V	B	0.499889	V	E	0.507667	V	B	0.564444	V	B	0.562333	V	B	0.542889	V	B	0.578444
657	N	E	0.534667	N	E	0.541333	N	E	0.593556	N	E	0.581	N	E	0.571667	N	E	0.599556
658	N	E	0.550778	N	E	0.562889	N	E	0.601889	N	E	0.594667	N	E	0.591889	N	E	0.608333
659	S	E	0.562222	S	E	0.575556	S	E	0.600556	S	E	0.601667	S	E	0.603	S	E	0.609111
660	Y	E	0.564556	Y	E	0.578556	Y	E	0.598111	Y	E	0.605	Y	E	0.606333	Y	E	0.607333
661	E	E	0.563333	E	E	0.578111	E	E	0.595	E	E	0.605222	E	E	0.605889	E	E	0.607889
662	C	B	0.560556	C	B	0.573222	C	B	0.577667	C	B	0.59	C	B	0.592889	C	B	0.591444
663	D	E	0.539222	D	E	0.553111	D	E	0.555444	D	E	0.561889	D	E	0.566333	D	E	0.563
664	I	E	0.518111	I	E	0.536	I	E	0.537444	I	E	0.544444	I	E	0.548667	I	E	0.545222
665	P	B	0.504889	P	E	0.522556	P	B	0.521222	P	B	0.521444	P	E	0.525	P	B	0.519333
666	I	B	0.486111	I	B	0.505	I	B	0.501444	I	B	0.505667	I	B	0.503556	I	B	0.501667
667	G	E	0.483111	G	E	0.499889	G	E	0.498556	G	B	0.502556	G	E	0.491778	G	B	0.497667
668	A	B	0.471667	A	B	0.487222	A	B	0.492	A	B	0.496333	A	B	0.478333	A	B	0.491778
669	G	B	0.457778	G	B	0.476222	G	B	0.484222	G	B	0.486111	G	B	0.465444	G	B	0.484
670	I	B	0.461111	I	B	0.480556	I	B	0.491333	I	B	0.490111	I	B	0.468333	I	B	0.488556
671	C	B	0.476111	C	B	0.498111	C	B	0.506111	C	B	0.510778	C	B	0.484	C	B	0.504667
672	A	E	0.499	A	E	0.517667	A	E	0.525222	A	E	0.536889	A	B	0.505333	A	E	0.522667
673	S	E	0.536	S	E	0.551444	S	E	0.552333	S	E	0.572333	S	E	0.535444	S	E	0.553333
674	Y	B	0.561778	Y	E	0.572222	Y	E	0.567556	Y	B	0.597333	Y	B	0.556333	Y	B	0.576333
675	Q	E	0.588556	Q	E	0.590556	Q	E	0.587	Q	E	0.619556	Q	E	0.575	Q	E	0.594222
676	T	E	0.625333	T	E	0.613556	T	E	0.608	T	E	0.651667	T	E	0.602333	T	E	0.616556
677	Q	E	0.642111	Q	E	0.624444	Q	E	0.611556	Q	E	0.665222	Q	E	0.615	Q	E	0.622222
678	T	E	0.674222	T	E	0.637778	T	E	0.632	T	E	0.688889	T	E	0.631444	T	E	0.634556
679	N	B	0.681778	N	B	0.632	N	B	0.637222	N	B	0.694889	N	B	0.627778	K	B	0.638556
680	S	E	0.663444	S	E	0.608222	S	E	0.618	S	E	0.682444	S	E	0.606111	S	B	0.627889
681	P	E	0.676556	H	E	0.616222	P	E	0.628889	P	E	0.687111	R	E	0.618	H	E	0.648
682	R	E	0.670222	R	E	0.61	R	E	0.632556	R	E	0.679	R	E	0.617667	R	E	0.646889
683	R	E	0.672333	R	E	0.611778	R	E	0.642	R	E	0.678333	R	E	0.627778	R	E	0.653444
684	A	B	0.669889	A	B	0.609556	A	B	0.641	A	E	0.671889	A	B	0.629	A	E	0.651444
685	R	E	0.659333	R	E	0.610778	R	E	0.648556	R	E	0.660889	R	E	0.632556	R	E	0.651778
686	S	E	0.645667	S	E	0.600778	S	E	0.641778	S	E	0.645222	S	E	0.622111	S	E	0.643111
687	V	E	0.611556	V	E	0.578889	V	E	0.610111	V	E	0.613556	V	E	0.602444	V	E	0.624889
688	A	E	0.573556	A	B	0.552556	A	B	0.575222	A	B	0.584778	A	B	0.579222	A	B	0.591889
689	S	E	0.563667	S	E	0.533667	S	E	0.564556	S	E	0.570222	S	E	0.569333	S	E	0.576222
690	Q	B	0.524667	Q	B	0.508333	Q	E	0.534444	Q	B	0.546222	Q	B	0.544	Q	B	0.542889
691	S	B	0.500111	S	B	0.488667	S	B	0.512333	S	B	0.528556	S	B	0.524111	S	B	0.518556
692	I	B	0.486	I	B	0.477444	I	B	0.492444	I	B	0.521778	I	B	0.511778	I	B	0.501111
693	I	B	0.496111	I	B	0.487778	I	B	0.494111	I	B	0.531667	I	B	0.522667	I	B	0.511556
694	A	B	0.501778	A	B	0.485889	A	B	0.490667	A	B	0.533778	A	B	0.522111	A	B	0.507333
695	Y	B	0.523889	Y	B	0.512	Y	B	0.510556	Y	B	0.554333	Y	B	0.547889	Y	B	0.525444
696	T	E	0.550778	T	E	0.540556	T	B	0.534889	T	E	0.579556	T	E	0.574111	T	E	0.550556
697	M	E	0.579556	M	B	0.569889	M	B	0.566	M	B	0.599333	M	B	0.599778	M	B	0.577444
698	S	E	0.605111	S	E	0.610778	S	E	0.599667	S	E	0.621222	S	E	0.628	S	E	0.603111
699	L	E	0.637222	L	E	0.63	L	E	0.621	L	E	0.640333	L	E	0.641667	L	E	0.617778
700	G	E	0.655444	G	E	0.641444	G	E	0.637778	G	E	0.652778	G	E	0.652444	G	E	0.632778
701	A	E	0.670667	A	E	0.655667	V	E	0.658667	A	E	0.663111	A	E	0.662	A	E	0.648889
702	E	E	0.667444	E	E	0.652667	E	E	0.662333	E	E	0.659889	E	E	0.655667	E	E	0.643667
703	N	E	0.672889	N	E	0.661556	N	E	0.668111	N	E	0.663778	N	E	0.662111	N	E	0.656889
704	S	E	0.663222	S	E	0.649333	S	E	0.659667	S	E	0.649778	S	E	0.648778	S	E	0.652222
705	V	B	0.650444	V	B	0.635667	V	B	0.647667	V	B	0.636778	V	B	0.633111	V	B	0.640111
706	A	E	0.636889	A	E	0.620556	A	E	0.633778	A	E	0.623444	A	E	0.617556	A	E	0.629333
707	Y	E	0.615778	Y	B	0.598	Y	B	0.610222	Y	E	0.602444	Y	B	0.598	Y	E	0.613889
708	S	E	0.561444	S	E	0.555444	S	B	0.562889	S	B	0.551333	S	E	0.553	S	E	0.576
709	N	E	0.541778	N	E	0.540556	N	E	0.544	N	E	0.532444	N	E	0.536111	N	E	0.562778
710	N	B	0.490556	N	B	0.496111	N	B	0.494889	N	B	0.485	N	B	0.489333	N	B	0.520333
711	S	B	0.463778	S	E	0.475444	S	B	0.472222	S	B	0.463333	S	E	0.468778	S	E	0.500667
712	I	B	0.449556	I	B	0.466333	I	B	0.459778	I	B	0.454444	I	B	0.458	I	B	0.487889
713	A	B	0.443444	A	B	0.465111	A	B	0.453222	A	B	0.453	A	B	0.453222	A	E	0.482778
714	I	B	0.436222	I	B	0.457222	I	B	0.447	I	B	0.448	I	B	0.447	I	B	0.473667
715	P	B	0.439667	P	B	0.458444	P	B	0.444556	P	B	0.452	P	B	0.451778	P	B	0.472444
716	T	B	0.441	I	B	0.459	T	B	0.443889	T	B	0.452889	T	B	0.451	T	B	0.467
717	N	E	0.464222	N	E	0.474222	N	E	0.464444	N	E	0.475	N	E	0.470556	N	E	0.483333
718	F	B	0.462889	F	B	0.471	F	B	0.461111	F	B	0.472778	F	B	0.469222	F	B	0.476889
719	T	E	0.485556	T	E	0.487889	T	E	0.482778	T	E	0.493111	T	E	0.489556	T	E	0.494556
720	I	B	0.488333	I	B	0.488667	I	B	0.484778	I	B	0.493667	I	B	0.490333	I	B	0.495778
721	S	B	0.476556	S	B	0.475333	S	B	0.472889	S	B	0.479556	S	B	0.477333	S	B	0.485111
722	V	B	0.460556	V	B	0.455778	V	B	0.457667	V	B	0.463	V	B	0.461222	V	B	0.468222
723	T	B	0.453444	T	B	0.450889	T	B	0.451222	T	B	0.455778	T	B	0.454444	T	B	0.462556
724	T	E	0.453222	T	B	0.454222	T	B	0.450667	T	E	0.455444	T	B	0.453889	T	E	0.461667
725	E	B	0.452667	E	B	0.454111	E	B	0.450889	E	B	0.454111	E	B	0.454111	E	B	0.463333
726	I	B	0.467222	I	B	0.468222	I	B	0.464	I	B	0.467778	I	B	0.468333	I	B	0.476778
727	L	B	0.478889	L	B	0.479	L	B	0.475111	L	B	0.478889	L	B	0.479111	L	B	0.487444
728	P	B	0.490889	P	B	0.491222	P	B	0.487333	P	B	0.490444	P	B	0.491444	P	B	0.497889
729	V	B	0.496111	V	B	0.496222	V	B	0.492778	V	B	0.495778	V	B	0.496778	V	B	0.502333
730	S	E	0.491889	S	E	0.490889	S	E	0.487778	S	E	0.491333	S	E	0.492333	S	E	0.494889
731	M	E	0.491222	M	E	0.490111	M	E	0.487778	M	E	0.490778	M	E	0.491444	M	E	0.493222
732	T	E	0.471556	T	E	0.470778	T	E	0.467444	T	E	0.472889	T	E	0.470889	T	E	0.473333
733	K	E	0.454667	K	E	0.453667	K	E	0.450444	K	E	0.456778	K	E	0.454667	K	E	0.457556
734	T	B	0.429444	T	B	0.427	T	B	0.423889	T	B	0.432667	T	B	0.429	T	B	0.431222
735	S	E	0.408778	S	E	0.406889	S	E	0.404222	S	E	0.412333	S	E	0.409	S	E	0.410778
736	V	B	0.393111	V	B	0.392111	V	B	0.389111	V	B	0.396889	V	B	0.393778	V	B	0.396667
737	D	E	0.384111	D	E	0.383556	D	E	0.380667	D	E	0.388444	D	E	0.384556	D	E	0.388222
738	C	B	0.365556	C	B	0.365	C	B	0.361111	C	B	0.37	C	B	0.366111	C	B	0.369889
739	T	B	0.357222	T	B	0.357556	T	B	0.353333	T	B	0.362222	T	B	0.358333	T	B	0.361667
740	M	B	0.371222	M	B	0.371222	M	B	0.366111	M	B	0.376444	M	B	0.371667	M	B	0.374222
741	Y	B	0.402444	Y	B	0.402222	Y	B	0.397444	Y	B	0.405889	Y	B	0.403111	Y	B	0.404222
742	I	B	0.421111	I	B	0.420556	I	B	0.417222	I	B	0.424111	I	B	0.421	I	B	0.423111
743	C	B	0.455667	C	B	0.455222	C	B	0.453222	C	B	0.457778	C	B	0.455222	C	B	0.457333
744	G	E	0.472	G	E	0.472444	G	E	0.469778	G	E	0.474444	G	E	0.471889	G	E	0.473667
745	D	E	0.475778	D	E	0.475889	D	E	0.473667	D	E	0.478222	D	E	0.475444	D	E	0.476889
746	S	E	0.478889	S	E	0.479	S	E	0.477444	S	E	0.481333	S	E	0.478333	S	E	0.48
747	T	E	0.496111	T	E	0.496444	T	E	0.495444	T	E	0.497778	T	E	0.495444	T	E	0.497111
748	E	E	0.502	E	E	0.502111	E	E	0.501889	E	E	0.503778	E	E	0.500778	E	E	0.502444
749	C	B	0.471556	C	B	0.472	C	B	0.473	C	B	0.473	C	B	0.471556	C	B	0.472333
750	S	E	0.463333	S	E	0.462444	S	E	0.465111	S	E	0.463889	S	E	0.463444	S	E	0.463444
751	N	E	0.457667	N	E	0.456889	N	E	0.459222	N	E	0.458444	N	E	0.458222	N	E	0.458111
752	L	B	0.433778	L	B	0.433556	L	B	0.434444	L	B	0.435444	L	B	0.434444	L	B	0.434
753	L	B	0.421778	L	B	0.420556	L	B	0.421778	L	B	0.423667	L	B	0.421	L	B	0.421556
754	L	E	0.417333	L	E	0.416222	L	E	0.417333	L	E	0.419111	L	E	0.416889	L	E	0.416778
755	Q	E	0.410556	Q	E	0.409333	Q	E	0.407778	Q	E	0.412222	Q	E	0.410556	Q	E	0.411667
756	Y	B	0.378889	Y	B	0.378222	Y	B	0.376667	Y	B	0.381444	Y	B	0.378889	Y	B	0.379889
757	G	B	0.386778	G	B	0.386111	G	B	0.384667	G	B	0.389	G	B	0.386778	G	B	0.391
758	S	E	0.407778	S	E	0.407333	S	E	0.404667	S	E	0.410111	S	E	0.407222	S	E	0.412
759	F	B	0.390667	F	B	0.390778	F	B	0.387444	F	B	0.393	F	B	0.390111	F	B	0.394111
760	C	B	0.389444	C	B	0.389778	C	B	0.386	C	B	0.391222	C	B	0.388444	C	B	0.395667
761	T	E	0.405667	T	E	0.405556	T	E	0.401889	T	E	0.405889	T	E	0.404889	T	E	0.409556
762	Q	E	0.400778	Q	E	0.401333	Q	E	0.397444	Q	E	0.401	Q	E	0.401111	Q	E	0.402556
763	L	B	0.389778	L	B	0.389222	L	B	0.387	L	B	0.390222	L	B	0.39	L	B	0.392111
764	N	B	0.396667	N	B	0.396556	N	B	0.395667	N	B	0.397333	N	B	0.397	K	B	0.399889
765	R	E	0.422444	R	E	0.421111	R	E	0.420778	R	E	0.422556	R	E	0.421222	R	E	0.425111
766	A	B	0.41	A	B	0.410222	A	B	0.412333	A	B	0.412778	A	B	0.414667	A	B	0.411778
767	L	B	0.412778	L	B	0.413444	L	B	0.415444	L	B	0.416889	L	B	0.418333	L	B	0.416222
768	T	E	0.434333	T	E	0.436556	T	E	0.437667	T	E	0.439667	T	E	0.442	T	E	0.439667
769	G	E	0.434556	G	E	0.436778	G	E	0.438556	G	E	0.440444	G	E	0.442778	G	E	0.437222
770	I	B	0.433778	I	B	0.435111	I	B	0.437667	I	B	0.440556	I	B	0.443111	I	B	0.438444
771	A	B	0.459889	A	B	0.457556	A	B	0.461333	A	B	0.466	A	B	0.468667	A	B	0.467
772	V	E	0.486667	V	E	0.487111	V	E	0.49	V	E	0.492667	V	E	0.495667	V	E	0.495556
773	E	E	0.496667	E	E	0.496444	E	E	0.499778	E	E	0.502333	E	E	0.504667	E	E	0.500667
774	Q	B	0.496	Q	B	0.495	Q	B	0.498444	Q	B	0.502111	Q	B	0.505444	Q	B	0.504444
775	D	E	0.518889	D	B	0.516444	D	B	0.517444	D	E	0.521333	D	E	0.521889	D	E	0.524889
776	K	E	0.525	K	E	0.522	K	E	0.523889	K	E	0.524778	K	E	0.526333	K	E	0.527556
777	N	E	0.515556	N	B	0.507889	N	B	0.512889	N	E	0.509444	N	E	0.509889	N	E	0.522
778	T	B	0.510222	T	B	0.498667	T	B	0.503444	T	B	0.504556	T	B	0.505333	T	B	0.517
779	Q	B	0.513222	Q	B	0.501111	Q	B	0.506222	Q	B	0.507778	Q	B	0.506667	Q	B	0.520333
780	E	E	0.489667	E	E	0.479333	E	E	0.482111	E	E	0.483	E	E	0.481333	E	E	0.498333
781	V	B	0.472111	V	B	0.456333	V	B	0.458111	V	B	0.464333	V	B	0.461333	V	B	0.486444
782	F	B	0.473222	F	B	0.457778	F	B	0.463222	F	B	0.468556	F	B	0.466444	F	B	0.492222
783	A	E	0.486222	A	E	0.471333	A	E	0.477889	A	E	0.481444	A	E	0.480333	A	E	0.507333
784	Q	B	0.486111	Q	B	0.471667	Q	B	0.477889	Q	B	0.482333	Q	B	0.481111	Q	B	0.507
785	V	B	0.484667	V	B	0.470778	V	B	0.479556	V	B	0.484556	V	B	0.482222	V	B	0.512333
786	K	E	0.508667	K	E	0.498333	K	E	0.502333	K	E	0.511	K	E	0.508778	K	E	0.530556
787	Q	E	0.517222	Q	E	0.510778	Q	E	0.512778	Q	E	0.516778	Q	E	0.514	Q	E	0.538111
788	I	B	0.524444	I	B	0.519889	I	B	0.521111	I	B	0.522667	I	B	0.520778	I	B	0.55
789	Y	B	0.546111	Y	B	0.544222	Y	B	0.546111	Y	B	0.545333	Y	B	0.544556	Y	B	0.571444
790	K	E	0.562889	K	E	0.564111	K	E	0.566444	K	E	0.563	K	E	0.563333	K	E	0.581667
791	T	B	0.580667	T	B	0.582111	T	B	0.579333	T	B	0.577667	T	B	0.577889	T	B	0.586222
792	P	E	0.584778	P	E	0.587444	P	E	0.582778	P	E	0.581444	P	E	0.581222	P	E	0.577667
793	P	E	0.592111	P	E	0.594	P	E	0.588667	P	E	0.588778	P	E	0.588	P	E	0.584778
794	I	B	0.602556	I	B	0.603556	I	B	0.595333	I	B	0.596778	I	B	0.596111	I	B	0.595111
795	K	E	0.589778	K	E	0.590778	K	E	0.585333	K	E	0.586778	K	E	0.586	K	E	0.592889
796	D	E	0.587889	D	E	0.589222	D	E	0.584667	D	E	0.587	D	E	0.587333	Y	E	0.599
797	F	B	0.581556	F	B	0.583	F	B	0.579778	F	B	0.581111	F	B	0.581778	F	B	0.597556
798	G	E	0.558556	G	E	0.558333	G	E	0.555333	G	E	0.558444	G	E	0.559556	G	E	0.578667
799	G	E	0.546667	G	E	0.546889	G	E	0.543222	G	E	0.546667	G	E	0.547333	G	E	0.575778
800	F	B	0.519111	F	B	0.519111	F	B	0.515778	F	B	0.518667	F	B	0.519444	F	B	0.573111
801	N	B	0.493222	N	B	0.491	N	B	0.487111	N	B	0.492333	N	B	0.490222	N	E	0.564
802	F	B	0.468444	F	B	0.466444	F	B	0.463667	F	B	0.467222	F	B	0.466	F	B	0.553111
803	S	B	0.464444	S	B	0.462667	S	B	0.455444	S	B	0.463222	S	B	0.460222	S	E	0.549333
804	Q	B	0.473556	Q	B	0.472	Q	B	0.463444	Q	B	0.473	Q	B	0.468667	Q	B	0.548444
805	I	B	0.489222	I	B	0.486222	I	B	0.479111	I	B	0.487444	I	B	0.483444	I	B	0.555778
806	L	B	0.507667	L	B	0.503333	L	B	0.495444	L	B	0.505	L	B	0.500111	L	B	0.563778
807	P	B	0.539556	P	B	0.536111	P	B	0.528667	P	B	0.536889	P	B	0.531111	P	E	0.588222
808	D	E	0.568111	D	E	0.564333	D	E	0.557333	D	E	0.565222	D	E	0.560333	D	E	0.608111
809	P	E	0.582	P	E	0.580222	P	E	0.573667	P	E	0.581556	P	E	0.576556	P	E	0.608111
810	S	E	0.601778	S	E	0.601333	S	E	0.596667	S	E	0.601222	S	E	0.598889	S	E	0.617444
811	K	E	0.611667	K	E	0.610889	K	E	0.605444	K	E	0.611222	K	E	0.608222	K	E	0.614111
812	P	E	0.602889	P	E	0.602111	P	E	0.601222	P	E	0.602111	P	E	0.601667	P	E	0.599556
813	S	E	0.575444	S	E	0.574778	S	E	0.572444	S	E	0.573778	S	E	0.575111	S	E	0.573
814	K	E	0.540111	K	E	0.541556	K	E	0.536778	K	E	0.539444	K	E	0.540667	K	E	0.539778
815	R	B	0.505	R	B	0.507556	R	B	0.498444	R	B	0.502333	R	B	0.508	R	B	0.504778
816	S	B	0.478667	S	B	0.481444	S	B	0.468667	S	B	0.473444	S	B	0.482222	S	B	0.481444
817	F	B	0.454778	F	B	0.458667	F	B	0.443667	F	B	0.447556	F	B	0.459111	F	B	0.457556
818	I	B	0.430556	I	B	0.433889	I	B	0.417778	I	B	0.421222	I	B	0.433889	I	B	0.435778
819	E	B	0.420667	E	B	0.424556	E	B	0.408222	E	B	0.412444	E	B	0.424556	E	B	0.426
820	D	B	0.424556	D	B	0.430222	D	B	0.412	D	B	0.415667	D	B	0.43	D	B	0.432222
821	L	B	0.422667	L	B	0.429556	L	B	0.408333	L	B	0.411889	L	B	0.428778	L	B	0.434111
822	L	B	0.421	L	B	0.427111	L	B	0.408889	L	B	0.411222	L	B	0.426889	L	B	0.431778
823	F	B	0.443222	F	B	0.447667	F	B	0.431	F	B	0.433222	F	B	0.448	F	B	0.451333
824	N	E	0.448778	N	E	0.452444	N	E	0.439778	N	E	0.441778	N	E	0.452667	N	E	0.456667
825	K	E	0.460111	K	E	0.463889	K	E	0.454444	K	E	0.456	K	E	0.463333	K	E	0.466778
826	V	B	0.475	V	B	0.478444	V	B	0.471111	V	B	0.473222	V	B	0.476889	V	B	0.479556
827	T	E	0.492111	T	E	0.494111	T	E	0.488333	T	E	0.49	T	E	0.492556	T	E	0.493889
828	L	B	0.505556	L	B	0.507333	L	B	0.501333	L	B	0.503333	L	B	0.506667	L	B	0.507444
829	A	B	0.511222	A	B	0.510889	A	B	0.507	A	B	0.509	A	B	0.510333	A	B	0.510556
830	D	E	0.518222	D	E	0.516222	D	E	0.514667	D	E	0.517889	D	E	0.515556	D	E	0.514111
831	A	B	0.541111	A	B	0.539333	A	B	0.536889	A	B	0.540556	A	B	0.539	A	B	0.538889
832	G	E	0.547778	G	E	0.546667	G	E	0.544111	G	E	0.547333	G	E	0.545222	G	E	0.546222
833	F	B	0.558667	F	B	0.557778	F	B	0.555556	F	B	0.558333	F	B	0.556556	F	B	0.557667
834	I	B	0.557333	I	B	0.555222	I	B	0.553667	I	B	0.556556	I	B	0.555333	I	B	0.556444
835	K	E	0.549111	K	E	0.546	K	E	0.545222	K	E	0.548	K	E	0.547444	K	E	0.548
836	Q	E	0.531778	Q	E	0.529222	Q	E	0.528889	Q	E	0.531444	Q	E	0.530778	Q	E	0.531
837	Y	B	0.532333	Y	B	0.529556	Y	B	0.528333	Y	B	0.531333	Y	B	0.530444	Y	B	0.530444
838	G	E	0.529333	G	E	0.527889	G	E	0.526778	G	E	0.528889	G	E	0.528556	G	E	0.528667
839	D	E	0.527444	D	E	0.528	D	E	0.527	D	E	0.527333	D	E	0.528667	D	E	0.529
840	C	B	0.526889	C	B	0.524444	C	B	0.523667	C	B	0.526333	C	B	0.524444	C	B	0.523889
841	L	E	0.522	L	E	0.520444	L	E	0.519667	L	E	0.520889	L	E	0.520444	L	E	0.518889
842	G	E	0.503444	G	E	0.504333	G	E	0.501	G	E	0.502	G	E	0.502444	G	E	0.503444
843	D	E	0.501222	D	E	0.500667	D	E	0.496111	D	E	0.499667	D	E	0.497556	D	E	0.499444
844	I	E	0.491333	I	E	0.489	I	E	0.485111	I	E	0.490667	I	E	0.486111	I	E	0.489444
845	A	E	0.475667	A	E	0.472778	A	E	0.469222	A	E	0.475	A	E	0.469556	A	E	0.472667
846	A	B	0.449556	A	B	0.444444	A	B	0.437222	A	B	0.448	A	B	0.439556	A	B	0.450889
847	R	E	0.419	R	E	0.413556	R	B	0.405667	R	E	0.417333	R	E	0.408111	R	E	0.419222
848	D	B	0.390333	D	B	0.383	D	B	0.374333	D	B	0.388778	D	B	0.378889	D	B	0.391667
849	L	B	0.376111	L	B	0.371889	L	B	0.363222	L	B	0.374111	L	B	0.367444	L	B	0.381556
850	I	B	0.372222	I	B	0.366778	I	B	0.358333	I	B	0.370778	I	B	0.362667	I	B	0.38
851	C	B	0.383889	C	B	0.375778	C	B	0.369667	C	B	0.382444	C	B	0.373	C	B	0.391778
852	A	B	0.379667	A	B	0.373556	A	B	0.367778	A	B	0.378222	A	B	0.371556	A	B	0.396556
853	Q	B	0.371333	Q	B	0.365889	Q	B	0.363111	Q	B	0.369556	Q	B	0.364556	Q	B	0.396778
854	K	E	0.368667	K	E	0.362889	K	E	0.360111	K	E	0.366222	K	E	0.362222	K	E	0.398778
855	F	B	0.364111	F	B	0.36	F	B	0.363111	F	B	0.361667	F	B	0.361	F	B	0.399556
856	N	B	0.360889	N	B	0.356333	N	B	0.360556	N	B	0.358667	N	B	0.357778	K	E	0.397111
857	G	B	0.361778	G	B	0.357667	G	B	0.363778	G	B	0.359667	G	B	0.358444	G	B	0.396889
858	L	B	0.354889	L	B	0.349	L	B	0.357556	L	B	0.351556	L	B	0.350889	L	B	0.391667
859	T	B	0.357333	T	B	0.350556	T	B	0.360333	T	B	0.352	T	B	0.352444	T	B	0.392778
860	V	B	0.361444	V	B	0.355111	V	B	0.365111	V	B	0.356444	V	B	0.357111	V	B	0.394778
861	L	B	0.366333	L	B	0.36	L	B	0.370556	L	B	0.361333	L	B	0.361889	L	B	0.393111
862	P	B	0.382556	P	B	0.379333	P	B	0.385444	P	B	0.376444	P	B	0.378889	P	B	0.405222
863	P	B	0.414667	P	B	0.411333	P	B	0.416111	P	B	0.408222	P	B	0.411222	P	B	0.434667
864	L	B	0.430556	L	B	0.428	L	B	0.432	L	B	0.424889	L	B	0.428778	L	B	0.446
865	L	B	0.452667	L	B	0.450667	L	B	0.453111	L	B	0.446333	L	B	0.452111	L	B	0.467556
866	T	E	0.470667	T	E	0.467556	T	E	0.466444	T	E	0.462444	T	E	0.470444	T	E	0.482111
867	D	E	0.468556	D	E	0.467444	D	E	0.463556	D	E	0.463222	D	E	0.471333	D	E	0.476444
868	E	E	0.446222	E	E	0.446111	E	E	0.440889	E	E	0.442778	E	E	0.451778	E	E	0.452556
869	M	B	0.417111	M	B	0.416889	M	B	0.411556	M	B	0.413667	M	B	0.423222	M	B	0.422778
870	I	B	0.387889	I	B	0.387111	I	B	0.381444	I	B	0.384222	I	B	0.393222	I	B	0.392667
871	A	B	0.351222	A	B	0.349	A	B	0.343111	A	B	0.347889	A	B	0.355222	A	B	0.352
872	Q	B	0.313889	Q	B	0.312667	Q	B	0.307556	Q	B	0.311556	Q	B	0.318222	Q	B	0.312556
873	Y	B	0.281556	Y	B	0.280333	Y	B	0.274556	Y	B	0.279556	Y	B	0.286778	Y	B	0.277111
874	T	B	0.254222	T	B	0.253111	T	B	0.248333	T	B	0.253778	T	B	0.259	T	B	0.250556
875	S	B	0.227778	S	B	0.226444	S	B	0.225556	S	B	0.228556	S	B	0.232	S	B	0.225778
876	A	B	0.208	A	B	0.206444	A	B	0.205778	A	B	0.206778	A	B	0.209889	A	B	0.206111
877	L	B	0.203	L	B	0.201111	L	B	0.201222	L	B	0.201778	L	B	0.203556	L	B	0.201778
878	L	B	0.215	L	B	0.212	L	B	0.212667	L	B	0.213222	L	B	0.215667	L	B	0.213111
879	A	B	0.239556	A	B	0.237111	A	B	0.237333	A	B	0.238222	A	B	0.240444	A	B	0.237778
880	G	B	0.268111	G	B	0.263889	G	B	0.263	G	B	0.267444	G	B	0.268111	G	B	0.265889
881	T	B	0.296222	T	B	0.291667	T	B	0.290778	T	B	0.295889	T	B	0.295667	T	B	0.295111
882	I	B	0.335222	I	B	0.330444	I	B	0.327	I	B	0.335333	I	B	0.330444	I	B	0.330333
883	T	B	0.377111	T	B	0.374667	T	B	0.363444	T	B	0.379111	T	B	0.367222	T	B	0.369111
884	S	B	0.420444	S	B	0.418667	S	B	0.396778	S	B	0.422556	S	B	0.400222	S	B	0.401222
885	G	B	0.464667	G	B	0.461333	G	B	0.437889	G	B	0.466	G	B	0.440444	G	B	0.445556
886	W	B	0.488667	W	B	0.485667	W	B	0.461556	W	B	0.490444	W	B	0.463222	W	B	0.473333
887	T	B	0.503667	T	B	0.502333	T	B	0.472889	T	B	0.506333	T	B	0.472667	T	B	0.486556
888	F	E	0.500667	F	E	0.498667	F	E	0.468778	F	E	0.502778	F	B	0.467333	F	B	0.481444
889	G	B	0.488111	G	E	0.487222	G	B	0.459	G	E	0.489444	G	B	0.456	G	B	0.472444
890	A	B	0.464	A	B	0.462444	A	B	0.435	A	B	0.464556	A	B	0.434556	A	E	0.452333
891	G	E	0.433667	G	E	0.432333	G	B	0.407333	G	B	0.433111	G	E	0.409222	G	E	0.432333
892	A	B	0.387889	A	B	0.384556	A	B	0.367111	A	B	0.385333	A	B	0.369	A	B	0.391111
893	A	B	0.343556	A	B	0.340333	A	B	0.333111	A	B	0.343222	A	B	0.336889	A	B	0.358333
894	L	B	0.299889	L	B	0.298111	L	B	0.292667	L	B	0.301222	L	B	0.297444	L	B	0.314778
895	Q	B	0.258444	Q	B	0.256556	Q	B	0.251778	Q	B	0.259889	Q	B	0.257	Q	B	0.269778
896	I	B	0.22	I	B	0.217778	I	B	0.217444	I	B	0.221	I	B	0.223778	I	B	0.233889
897	P	B	0.195778	P	B	0.194222	P	B	0.195111	P	B	0.197	P	B	0.202	P	B	0.211333
898	F	B	0.178	F	B	0.177111	F	B	0.178111	F	B	0.179444	F	B	0.184778	F	B	0.191
899	A	B	0.180111	A	B	0.179556	A	B	0.179889	A	B	0.181444	A	B	0.184222	A	B	0.189222
900	M	B	0.187333	M	B	0.186556	M	B	0.187333	M	B	0.189	M	B	0.188889	M	B	0.189222
901	Q	B	0.208667	Q	B	0.207778	Q	B	0.209333	Q	B	0.211	Q	B	0.210556	Q	B	0.207889
902	M	B	0.222	M	B	0.222	M	B	0.223667	M	B	0.227778	M	B	0.223	M	B	0.221333
903	A	B	0.247667	A	B	0.248222	A	B	0.251778	A	B	0.255	A	B	0.250667	A	B	0.247222
904	Y	B	0.275556	Y	B	0.276778	Y	B	0.280444	Y	B	0.285	Y	B	0.279667	Y	B	0.273778
905	R	B	0.291111	R	B	0.291556	R	B	0.295778	R	B	0.302	R	B	0.294778	R	B	0.288667
906	F	B	0.307111	F	B	0.308	F	B	0.312222	F	B	0.320222	F	B	0.311111	F	B	0.305667
907	N	E	0.320889	N	E	0.323667	N	E	0.329778	N	E	0.337444	N	E	0.327889	N	E	0.319
908	G	B	0.325333	G	B	0.329111	G	B	0.335	G	B	0.344111	G	B	0.333444	G	B	0.323
909	I	B	0.338	I	B	0.342333	I	B	0.347889	I	B	0.359111	I	B	0.347	I	B	0.336222
910	G	B	0.343222	G	B	0.347222	G	B	0.352556	G	B	0.363556	G	B	0.351778	G	B	0.342222
911	V	B	0.344889	V	B	0.349333	V	B	0.354333	V	B	0.359889	V	B	0.353556	V	B	0.344667
912	T	B	0.331667	T	B	0.336111	T	B	0.338778	T	B	0.344889	T	B	0.338444	T	B	0.331778
913	Q	B	0.350111	Q	B	0.353889	Q	B	0.356111	Q	B	0.360889	Q	B	0.355889	Q	B	0.351
914	N	E	0.368111	N	E	0.372333	N	E	0.374111	N	E	0.377222	N	E	0.373889	N	E	0.368778
915	V	B	0.378889	V	B	0.382556	V	B	0.384556	V	B	0.386	V	B	0.384667	V	B	0.379556
916	L	B	0.405222	L	B	0.406778	L	B	0.407	L	B	0.409111	L	B	0.407667	L	B	0.406667
917	Y	E	0.432889	Y	E	0.434111	Y	E	0.434111	Y	E	0.434889	Y	E	0.434778	Y	E	0.434889
918	E	E	0.454333	E	E	0.455222	E	E	0.455444	E	E	0.454667	E	E	0.455667	E	E	0.456
919	N	B	0.447	N	B	0.447444	N	B	0.447444	N	B	0.447111	N	B	0.447778	N	B	0.449111
920	Q	B	0.449444	Q	B	0.449444	Q	B	0.45	Q	B	0.45	Q	B	0.450333	Q	B	0.451
921	K	E	0.465667	K	E	0.465889	K	E	0.466444	K	E	0.466333	K	E	0.466556	K	E	0.467333
922	L	E	0.458556	L	E	0.459222	L	E	0.459556	L	E	0.459333	L	E	0.459556	L	E	0.461444
923	I	B	0.45	I	B	0.450889	I	B	0.451111	I	B	0.451222	I	B	0.451111	I	B	0.453222
924	A	B	0.455667	A	B	0.457444	A	B	0.456	A	B	0.456222	A	B	0.456	A	B	0.459111
925	N	E	0.443667	N	E	0.445667	N	E	0.443889	N	E	0.444222	N	E	0.443889	N	E	0.446778
926	Q	B	0.418222	Q	B	0.420556	Q	B	0.418778	Q	B	0.419222	Q	B	0.418556	Q	B	0.421111
927	F	B	0.385444	F	B	0.388333	F	B	0.385778	F	B	0.386111	F	B	0.385667	F	B	0.388222
928	N	B	0.393222	N	B	0.396556	N	B	0.393556	N	B	0.393333	N	B	0.393333	N	B	0.395667
929	S	E	0.411667	S	E	0.415111	S	E	0.411111	S	E	0.411889	S	E	0.410889	S	E	0.414444
930	A	B	0.394444	A	B	0.397667	A	B	0.393778	A	B	0.393556	A	B	0.393778	A	B	0.396444
931	I	B	0.398333	I	B	0.401444	I	B	0.396778	I	B	0.396111	I	B	0.396778	I	B	0.399667
932	G	E	0.408111	G	E	0.410556	G	E	0.406222	G	E	0.405778	G	E	0.406222	G	E	0.409444
933	K	E	0.390778	K	E	0.392333	K	E	0.389667	K	E	0.389667	K	E	0.389778	K	E	0.391778
934	I	B	0.381222	I	B	0.382667	I	B	0.38	I	B	0.379444	I	B	0.380111	I	B	0.382111
935	Q	B	0.395333	Q	B	0.396111	Q	B	0.393889	Q	B	0.393778	Q	B	0.394	Q	B	0.395778
936	D	E	0.401333	D	E	0.401889	D	E	0.400111	D	E	0.400444	D	E	0.400444	D	E	0.403
937	S	B	0.377556	S	B	0.377889	S	B	0.376333	S	B	0.377	S	B	0.376444	S	B	0.379556
938	L	B	0.360889	L	B	0.360889	L	B	0.359	L	B	0.358778	L	B	0.359111	L	B	0.362333
939	S	E	0.378444	S	E	0.378333	S	E	0.376556	S	E	0.377222	S	E	0.376778	S	E	0.380333
940	S	B	0.353556	S	B	0.353444	S	B	0.352444	S	B	0.353889	S	B	0.352889	S	B	0.355889
941	T	B	0.327333	T	B	0.327667	T	B	0.326667	T	B	0.327667	T	B	0.327111	T	B	0.329667
942	A	B	0.338333	A	B	0.338889	A	B	0.337667	A	B	0.338111	A	B	0.337444	A	B	0.340556
943	S	E	0.353	S	E	0.353556	S	E	0.352556	S	E	0.353444	S	E	0.352	S	E	0.355222
944	A	B	0.333	A	B	0.333778	A	B	0.332222	A	B	0.332889	A	B	0.331222	A	B	0.335222
945	L	B	0.349222	L	B	0.349333	L	B	0.348444	L	B	0.348444	L	B	0.347222	L	B	0.350222
946	G	E	0.382667	G	E	0.382667	G	E	0.382556	G	E	0.382333	G	E	0.379778	G	E	0.382333
947	K	E	0.387889	K	E	0.388222	K	E	0.387444	K	E	0.386556	K	E	0.383778	K	E	0.386778
948	L	B	0.371333	L	B	0.371667	L	B	0.368444	L	B	0.368111	L	B	0.362111	L	B	0.370778
949	Q	B	0.396333	Q	B	0.396556	Q	B	0.393889	Q	B	0.393889	Q	B	0.390333	Q	B	0.398556
950	D	E	0.425	D	E	0.425222	D	E	0.422111	D	E	0.422556	N	E	0.422	D	E	0.426667
951	V	B	0.428667	V	B	0.428667	V	B	0.425444	V	B	0.425333	V	B	0.425889	V	B	0.426889
952	V	B	0.426556	V	B	0.426222	V	B	0.423333	V	B	0.422333	V	B	0.423778	V	B	0.421444
953	N	E	0.462444	N	E	0.461889	N	E	0.458556	N	E	0.457778	N	E	0.459333	N	E	0.458889
954	Q	E	0.466111	Q	E	0.465889	Q	E	0.461556	Q	E	0.461222	Q	E	0.462333	H	E	0.460556
955	N	B	0.45	N	B	0.450111	N	B	0.444667	N	B	0.444111	N	B	0.447222	N	B	0.444444
956	A	B	0.464	A	B	0.464	A	B	0.459889	A	B	0.460111	A	B	0.463444	A	B	0.458444
957	Q	E	0.497222	Q	E	0.497222	Q	E	0.495556	Q	E	0.495333	Q	E	0.501667	Q	E	0.491778
958	A	B	0.469556	A	B	0.469667	A	B	0.467444	A	B	0.467111	A	B	0.470889	A	B	0.461222
959	L	B	0.451333	L	B	0.452222	L	B	0.449667	L	B	0.450333	L	B	0.449667	L	B	0.442778
960	N	E	0.464222	N	E	0.465222	N	E	0.463	N	E	0.464	N	E	0.463	N	E	0.458667
961	T	E	0.462222	T	E	0.463556	T	E	0.461111	T	E	0.462778	T	E	0.461556	T	E	0.463222
962	L	B	0.430667	L	B	0.431889	L	B	0.430667	L	B	0.431889	L	B	0.431111	L	B	0.431444
963	V	B	0.426889	V	B	0.427778	V	B	0.427556	V	B	0.428778	V	B	0.427778	V	B	0.43
964	K	E	0.440333	K	E	0.440889	K	E	0.441	K	E	0.442778	K	E	0.441556	K	E	0.443889
965	Q	E	0.433333	Q	E	0.433889	Q	E	0.434	Q	E	0.436111	Q	E	0.434333	Q	E	0.437222
966	L	B	0.417556	L	B	0.418333	L	B	0.418111	L	B	0.420333	L	B	0.418667	L	B	0.421333
967	S	E	0.439222	S	E	0.439889	S	E	0.439778	S	E	0.441333	S	E	0.439778	S	E	0.440667
968	S	E	0.458778	S	E	0.459	S	E	0.458556	S	E	0.458667	S	E	0.458333	S	E	0.460556
969	N	E	0.423	N	E	0.423111	N	E	0.423111	N	E	0.423444	N	E	0.422556	K	E	0.422
970	F	B	0.424889	F	B	0.424889	F	B	0.424111	F	B	0.424556	F	B	0.424111	F	B	0.419889
971	G	E	0.437111	G	E	0.437444	G	E	0.436222	G	E	0.436556	G	E	0.436111	G	E	0.430889
972	A	B	0.433556	A	B	0.434222	A	B	0.432	A	B	0.432111	A	B	0.432111	A	B	0.426444
973	I	B	0.412	I	B	0.413222	I	B	0.409778	I	B	0.409778	I	B	0.410556	I	B	0.406333
974	S	B	0.416556	S	B	0.417111	S	B	0.414111	S	B	0.414111	S	B	0.414889	S	B	0.41
975	S	E	0.409667	S	E	0.409889	S	E	0.407111	S	E	0.407	S	E	0.407667	S	E	0.403
976	V	B	0.390667	V	B	0.386889	V	B	0.387889	V	B	0.387889	V	B	0.388889	V	B	0.386556
977	L	B	0.393333	L	B	0.387111	L	B	0.391333	L	B	0.391222	L	B	0.392556	L	B	0.387
978	N	E	0.412667	N	E	0.407778	N	E	0.410333	N	E	0.410111	N	E	0.411556	N	E	0.410111
979	D	E	0.414	D	E	0.404667	D	E	0.412444	D	E	0.412222	D	E	0.413111	D	E	0.411667
980	I	B	0.400778	I	B	0.391111	I	B	0.399	I	B	0.398778	I	B	0.4	I	B	0.399222
981	L	B	0.407444	L	B	0.397	L	B	0.406222	L	B	0.406222	L	B	0.407111	F	B	0.404
982	S	E	0.442556	A	E	0.432556	S	E	0.442333	S	E	0.441889	S	E	0.442222	S	E	0.430778
983	R	E	0.438444	R	E	0.428889	R	E	0.438222	R	E	0.437667	R	E	0.438222	R	E	0.429333
984	L	B	0.459778	L	B	0.450222	L	B	0.459889	L	B	0.459	L	B	0.459889	L	B	0.447889
985	D	E	0.490778	D	E	0.485556	D	E	0.490667	D	E	0.489333	D	E	0.490444	D	E	0.481889
986	K	E	0.495222	K	E	0.492444	K	E	0.495333	K	E	0.493778	K	E	0.495	K	E	0.484333
987	V	B	0.504889	V	B	0.501111	V	B	0.505111	V	B	0.503222	V	B	0.505	V	B	0.485444
988	E	E	0.519778	E	E	0.520444	E	E	0.52	E	E	0.519	E	E	0.519889	E	E	0.501556
989	A	E	0.539889	A	E	0.540889	A	E	0.540556	A	B	0.537778	A	E	0.540222	A	E	0.520222
990	E	E	0.536333	E	E	0.538	E	E	0.536222	E	E	0.533	E	E	0.536333	E	E	0.519
991	V	B	0.534556	V	B	0.535556	V	B	0.534111	V	B	0.530778	V	B	0.534556	V	B	0.523889
992	Q	B	0.532556	Q	B	0.533333	Q	B	0.531111	Q	B	0.527222	Q	B	0.532333	Q	B	0.520333
993	I	B	0.507556	I	B	0.508556	I	B	0.505444	I	B	0.501	I	B	0.507222	I	B	0.497333
994	D	E	0.494778	D	E	0.495333	D	E	0.491444	D	E	0.487556	D	E	0.494889	D	E	0.480333
995	R	E	0.473778	R	E	0.474111	R	E	0.468222	R	E	0.466556	R	E	0.474	R	E	0.464222
996	L	B	0.454111	L	B	0.454444	L	B	0.446778	L	B	0.446333	L	B	0.454111	L	B	0.452
997	I	B	0.418333	I	B	0.419222	I	B	0.408556	I	B	0.409778	I	B	0.418333	I	B	0.412889
998	T	B	0.416333	T	B	0.417556	T	B	0.404	T	B	0.409333	T	B	0.416333	T	B	0.411222
999	G	B	0.397778	G	B	0.399667	G	B	0.384556	G	B	0.391667	G	B	0.398444	G	B	0.391556
1000	R	B	0.352333	R	B	0.354444	R	B	0.339333	R	B	0.347222	R	B	0.352778	R	B	0.347222
1001	L	B	0.339556	L	B	0.342111	L	B	0.326111	L	B	0.335778	L	B	0.340111	L	B	0.333778
1002	Q	B	0.342111	Q	B	0.345111	Q	B	0.321333	Q	B	0.34	Q	B	0.343	Q	B	0.336222
1003	S	B	0.324889	S	B	0.328556	S	B	0.305	S	B	0.324556	S	B	0.325889	S	B	0.321
1004	L	B	0.305444	L	B	0.309222	L	B	0.287222	L	B	0.305333	L	B	0.306222	L	B	0.301222
1005	Q	B	0.290556	Q	B	0.294111	Q	B	0.273111	Q	B	0.291222	Q	B	0.291333	Q	B	0.286556
1006	T	B	0.306111	T	B	0.309556	T	B	0.291333	T	B	0.307111	T	B	0.306889	T	B	0.304667
1007	Y	B	0.296222	Y	B	0.299778	Y	B	0.282778	Y	B	0.297111	Y	B	0.296889	Y	B	0.295111
1008	V	B	0.287333	V	B	0.294556	V	B	0.275	V	B	0.290222	V	B	0.287556	V	B	0.290444
1009	T	B	0.311333	T	B	0.318222	T	B	0.299667	T	B	0.314222	T	B	0.312111	T	B	0.314222
1010	Q	B	0.33	Q	B	0.336778	Q	B	0.319222	Q	B	0.332889	Q	B	0.330556	Q	B	0.333333
1011	Q	B	0.330889	Q	B	0.339	Q	B	0.329111	Q	B	0.333778	Q	B	0.331333	Q	B	0.335
1012	L	B	0.344	L	B	0.352111	L	B	0.344444	L	B	0.345556	L	B	0.344778	L	B	0.347222
1013	I	B	0.382111	I	B	0.390111	I	B	0.383	I	B	0.382778	I	B	0.382778	I	B	0.386222
1014	R	E	0.393111	R	E	0.402222	R	E	0.395778	R	E	0.393556	R	E	0.394222	R	E	0.397778
1015	A	B	0.408444	A	B	0.418333	A	B	0.411667	A	B	0.409222	A	B	0.409444	A	B	0.413222
1016	A	B	0.418889	A	B	0.428111	A	B	0.423	A	B	0.419556	A	B	0.419889	A	B	0.422778
1017	E	E	0.432667	E	E	0.438111	E	E	0.437778	E	E	0.431889	E	E	0.434222	E	E	0.432778
1018	I	B	0.442778	I	B	0.448111	I	B	0.447	I	B	0.441778	I	B	0.444111	I	B	0.442111
1019	R	E	0.446333	R	E	0.451778	R	E	0.451111	R	E	0.439444	R	E	0.447889	R	E	0.445889
1020	A	B	0.458	A	E	0.461333	A	E	0.461556	A	B	0.451667	A	B	0.459444	A	E	0.457444
1021	S	B	0.452889	S	B	0.456222	S	B	0.454333	S	B	0.447889	S	B	0.453556	S	B	0.451222
1022	A	B	0.449556	A	B	0.453333	A	B	0.451667	A	B	0.443778	A	B	0.450667	A	B	0.447222
1023	N	E	0.467778	N	E	0.469556	N	E	0.468111	N	E	0.462333	N	E	0.467333	N	E	0.463889
1024	L	B	0.458333	L	B	0.459556	L	B	0.458333	L	B	0.448889	L	B	0.458111	L	B	0.454222
1025	A	B	0.440556	A	B	0.442222	A	B	0.440222	A	B	0.427889	A	B	0.439889	A	B	0.436333
1026	A	E	0.450889	A	E	0.451889	A	E	0.450444	A	E	0.438111	A	E	0.450556	A	E	0.447889
1027	T	E	0.455222	T	E	0.456222	T	E	0.455333	I	E	0.441778	T	E	0.454778	T	E	0.452111
1028	K	B	0.428444	K	B	0.429111	K	B	0.428889	K	B	0.421222	K	B	0.428444	K	B	0.422889
1029	M	B	0.419444	M	B	0.420111	M	B	0.419333	M	B	0.408556	M	B	0.418667	M	B	0.409333
1030	S	E	0.439	S	E	0.438444	S	E	0.439222	S	E	0.428111	S	E	0.438222	S	E	0.428667
1031	E	E	0.441	E	E	0.439333	E	E	0.44	E	E	0.431222	E	E	0.439	E	E	0.428556
1032	C	B	0.446444	C	B	0.446333	C	B	0.447556	C	B	0.433889	C	B	0.444111	C	B	0.432444
1033	V	B	0.460444	V	B	0.46	V	B	0.461222	V	B	0.452	V	B	0.459889	V	B	0.446556
1034	L	E	0.499222	L	E	0.498222	L	E	0.500556	L	E	0.494222	L	E	0.500556	L	E	0.488444
1035	G	E	0.513	G	E	0.511222	G	E	0.512889	G	E	0.506556	G	E	0.513111	G	E	0.500222
1036	Q	B	0.512556	Q	B	0.510222	Q	B	0.514222	Q	B	0.506667	Q	B	0.515556	Q	B	0.502667
1037	S	B	0.537889	S	B	0.533889	S	B	0.538556	S	B	0.531222	S	B	0.542444	S	B	0.532
1038	K	E	0.547	K	E	0.543	K	E	0.547778	K	E	0.542556	K	E	0.553444	K	E	0.546778
1039	R	B	0.538889	R	B	0.535444	R	B	0.539333	R	B	0.534333	R	B	0.545889	R	B	0.540111
1040	V	B	0.538778	V	B	0.535667	V	B	0.539333	V	B	0.534111	V	B	0.545667	V	B	0.540778
1041	D	B	0.540222	D	B	0.536778	D	B	0.539111	D	B	0.537889	D	B	0.549444	D	B	0.545667
1042	F	B	0.530778	F	B	0.527667	F	B	0.529333	F	B	0.528111	F	B	0.538	F	B	0.536333
1043	C	B	0.511889	C	B	0.507889	C	B	0.510111	C	B	0.508889	C	B	0.517	C	B	0.514333
1044	G	B	0.495333	G	B	0.491889	G	B	0.495778	G	B	0.493222	G	B	0.500889	G	B	0.499
1045	K	E	0.470444	K	E	0.467	K	E	0.468111	K	E	0.468222	K	E	0.472889	K	E	0.471556
1046	G	E	0.438556	G	E	0.436222	G	E	0.436333	G	E	0.436667	G	E	0.439111	G	E	0.437778
1047	Y	E	0.412667	Y	E	0.409778	Y	E	0.410222	Y	E	0.411556	Y	E	0.411778	Y	E	0.409889
1048	H	B	0.387	H	B	0.383889	H	B	0.385333	H	B	0.385889	H	B	0.385778	H	B	0.383556
1049	L	B	0.367667	L	B	0.363778	L	B	0.364667	L	B	0.367	L	B	0.366889	L	B	0.364667
1050	M	B	0.352556	M	B	0.347667	M	B	0.346333	M	B	0.352444	M	B	0.350778	M	B	0.348889
1051	S	B	0.347889	S	B	0.341111	S	B	0.338444	S	B	0.348111	S	B	0.344556	S	B	0.345111
1052	F	B	0.341778	F	B	0.335778	F	B	0.332222	F	B	0.342111	F	B	0.339111	F	B	0.339778
1053	P	B	0.337556	P	B	0.332556	P	B	0.328	P	B	0.338222	P	B	0.335	P	B	0.335889
1054	Q	B	0.352889	Q	B	0.347889	Q	B	0.344556	Q	B	0.353667	Q	B	0.349889	Q	B	0.352333
1055	S	B	0.361778	S	B	0.356444	S	B	0.353889	S	B	0.362778	S	B	0.358222	S	B	0.361556
1056	A	B	0.359889	A	B	0.354778	A	B	0.353	A	B	0.360556	A	B	0.356222	A	B	0.360889
1057	P	B	0.362333	P	B	0.357222	P	B	0.355778	P	B	0.362778	P	B	0.358667	P	B	0.363444
1058	H	B	0.356111	H	B	0.351667	H	B	0.350667	H	B	0.356556	H	B	0.352556	H	B	0.356667
1059	G	B	0.338111	G	B	0.334	G	B	0.336111	G	B	0.338444	G	B	0.334444	G	B	0.337778
1060	V	B	0.318889	V	B	0.315556	V	B	0.319556	V	B	0.318444	V	B	0.316556	V	B	0.316222
1061	V	B	0.303111	V	B	0.299778	V	B	0.303889	V	B	0.303	V	B	0.300556	V	B	0.300444
1062	F	B	0.282556	F	B	0.278333	F	B	0.281333	F	B	0.281889	F	B	0.279778	F	B	0.279
1063	L	B	0.275222	L	B	0.271778	L	B	0.275778	L	B	0.275444	L	B	0.274333	L	B	0.273111
1064	H	B	0.278444	H	B	0.276778	H	B	0.279889	H	B	0.279	H	B	0.278667	H	B	0.277333
1065	V	B	0.300889	V	B	0.299667	V	B	0.303	V	B	0.301556	V	B	0.302333	V	B	0.300556
1066	T	B	0.329556	T	B	0.328778	T	B	0.332333	T	B	0.330556	T	B	0.331444	T	B	0.330444
1067	Y	B	0.359222	Y	B	0.358333	Y	B	0.363444	Y	B	0.36	Y	B	0.361222	Y	B	0.362444
1068	V	B	0.384111	V	B	0.383222	V	B	0.388889	V	B	0.384778	V	B	0.386556	V	B	0.388889
1069	P	B	0.41	P	B	0.409556	P	B	0.416111	P	B	0.410667	P	B	0.413111	P	B	0.416667
1070	A	E	0.432667	A	E	0.432778	A	E	0.439333	A	E	0.433222	A	E	0.436556	A	E	0.440556
1071	Q	E	0.440889	Q	E	0.441444	Q	E	0.447556	Q	E	0.441889	Q	E	0.444778	Q	E	0.448222
1072	E	B	0.446556	E	B	0.446889	E	B	0.451444	E	B	0.446778	E	B	0.449111	E	B	0.451778
1073	K	E	0.445556	K	E	0.445444	K	E	0.450556	K	E	0.445889	K	E	0.448	K	E	0.451444
1074	N	E	0.434778	N	E	0.434778	N	E	0.438444	N	E	0.435222	N	E	0.436444	N	E	0.439333
1075	F	B	0.422667	F	B	0.422556	F	B	0.425778	F	B	0.423	F	B	0.423889	F	B	0.427778
1076	T	E	0.387333	T	E	0.388	T	E	0.389444	T	E	0.387889	T	E	0.388778	T	E	0.392667
1077	T	B	0.361667	T	B	0.362111	T	B	0.365889	T	B	0.361778	T	B	0.362778	T	B	0.370444
1078	A	B	0.325111	A	B	0.325667	A	B	0.328667	A	B	0.325111	A	B	0.326111	A	B	0.333111
1079	P	B	0.318444	P	B	0.319556	P	B	0.322444	P	B	0.318444	P	B	0.318889	P	B	0.325
1080	A	B	0.339778	A	B	0.340556	A	B	0.343778	A	B	0.339556	A	B	0.34	A	B	0.346556
1081	I	B	0.347778	I	B	0.349111	I	B	0.350222	I	B	0.347667	I	B	0.348	I	B	0.353889
1082	C	B	0.363667	C	B	0.364111	C	B	0.364667	C	B	0.363222	C	B	0.364111	C	B	0.366667
1083	H	B	0.368444	H	B	0.368778	H	B	0.370111	H	B	0.368111	H	B	0.368667	H	B	0.371222
1084	D	B	0.373	D	B	0.373556	D	B	0.373444	D	B	0.372333	D	B	0.373889	D	B	0.377222
1085	G	E	0.382	G	E	0.382778	G	E	0.383333	G	E	0.381667	G	E	0.383444	G	E	0.385333
1086	K	E	0.390444	K	E	0.392889	K	E	0.390333	K	E	0.391222	K	E	0.393333	K	E	0.392889
1087	A	B	0.418778	A	B	0.421222	A	B	0.418667	A	B	0.419667	A	B	0.421556	A	B	0.421667
1088	H	B	0.426333	H	B	0.428	H	B	0.425111	H	B	0.426667	H	B	0.428778	H	B	0.429444
1089	F	B	0.408333	F	B	0.410778	F	B	0.408111	F	B	0.409	F	B	0.410667	F	B	0.412333
1090	P	B	0.384889	P	B	0.386889	P	B	0.385556	P	B	0.385667	P	B	0.387444	P	B	0.390111
1091	R	B	0.360444	R	B	0.363222	R	B	0.361667	R	B	0.361111	R	B	0.361889	R	B	0.366778
1092	E	E	0.348556	E	E	0.351556	E	E	0.349222	E	E	0.349222	E	E	0.350444	E	E	0.356
1093	G	B	0.347333	G	B	0.349778	G	B	0.349111	G	B	0.347556	G	B	0.348667	G	B	0.350222
1094	V	B	0.373333	V	B	0.375111	V	B	0.373556	V	B	0.373	V	B	0.373889	V	B	0.376
1095	F	B	0.392667	F	B	0.393778	F	B	0.391889	F	B	0.391	F	B	0.392222	F	B	0.391444
1096	V	B	0.401667	V	B	0.403889	V	B	0.401556	V	B	0.400333	V	B	0.401556	V	B	0.400889
1097	S	B	0.400222	S	B	0.403333	S	B	0.401333	S	B	0.399556	S	B	0.401222	S	B	0.399
1098	N	E	0.411333	N	E	0.418222	N	E	0.414667	N	E	0.412444	N	E	0.412889	N	E	0.412111
1099	G	E	0.429556	G	E	0.436778	G	E	0.432111	G	E	0.430444	G	E	0.431556	G	E	0.430222
1100	T	E	0.431	T	E	0.440444	T	E	0.435444	T	E	0.432	T	E	0.434889	T	E	0.431778
1101	H	E	0.447	H	E	0.456889	H	E	0.451667	H	E	0.447889	H	E	0.451222	H	E	0.447111
1102	W	B	0.454333	W	B	0.463111	W	B	0.458	W	B	0.455778	W	B	0.457556	W	B	0.454444
1103	F	B	0.460778	F	B	0.470222	F	B	0.464889	F	B	0.462444	F	B	0.464889	F	B	0.461444
1104	V	B	0.473444	V	B	0.483556	V	B	0.477	V	B	0.475778	V	B	0.477667	V	B	0.474444
1105	T	B	0.475889	T	B	0.486333	T	B	0.478333	T	B	0.479444	T	B	0.479444	T	B	0.477444
1106	Q	B	0.480556	Q	B	0.490667	Q	B	0.481556	Q	B	0.483889	Q	B	0.483	Q	B	0.484222
1107	R	E	0.494556	R	E	0.500889	R	B	0.494222	R	E	0.495778	R	E	0.497	R	E	0.496778
1108	N	E	0.496	N	E	0.501889	N	E	0.495444	N	E	0.497	N	E	0.497889	N	E	0.498889
1109	F	B	0.535667	F	B	0.538667	F	B	0.533333	F	B	0.536778	F	B	0.536111	F	B	0.539
1110	Y	B	0.559889	Y	B	0.560444	Y	B	0.557222	Y	B	0.561111	Y	B	0.559778	Y	B	0.564333
1111	E	E	0.554444	E	E	0.552556	E	E	0.552556	E	E	0.555889	E	E	0.555333	E	E	0.561444
1112	P	B	0.552778	P	B	0.554222	P	B	0.550889	P	B	0.554222	P	B	0.553	P	B	0.558556
1113	Q	E	0.546333	Q	E	0.547222	Q	E	0.544778	Q	E	0.547556	Q	E	0.546222	Q	E	0.553
1114	I	E	0.548	I	E	0.547333	I	E	0.546556	I	E	0.546444	I	E	0.548	I	E	0.552444
1115	I	B	0.544889	I	B	0.541556	I	B	0.541444	I	B	0.541667	I	B	0.544889	I	B	0.547222
1116	T	E	0.536333	T	E	0.531889	T	E	0.531778	T	E	0.533111	T	E	0.536333	T	E	0.538333
1117	T	E	0.530556	T	E	0.526667	T	E	0.530556	T	E	0.530111	T	E	0.530778	T	E	0.532778
1118	D	E	0.506556	H	E	0.505778	D	E	0.506667	D	E	0.505556	D	E	0.507222	D	E	0.508667
1119	N	E	0.477556	N	E	0.477889	N	E	0.476444	N	E	0.474556	N	E	0.478333	N	E	0.479
1120	T	B	0.480667	T	B	0.485667	T	B	0.481667	T	B	0.48	T	B	0.481111	T	B	0.480222
1121	F	B	0.466	F	B	0.466111	F	B	0.467667	F	B	0.465778	F	B	0.466667	F	B	0.465778
1122	V	B	0.455889	V	B	0.456889	V	B	0.454667	V	B	0.453333	V	B	0.456556	V	B	0.455222
1123	S	B	0.446667	S	B	0.447889	S	B	0.443222	S	B	0.441889	S	B	0.447222	S	B	0.446444
1124	G	E	0.430889	G	E	0.430667	G	E	0.422111	G	E	0.420222	G	E	0.431667	G	E	0.430889
1125	N	E	0.427333	N	E	0.429889	N	E	0.42	N	E	0.419556	N	E	0.427778	N	E	0.427444
1126	C	B	0.423556	C	B	0.427333	C	B	0.413	C	B	0.414	C	B	0.423889	C	B	0.422444
1127	D	E	0.424333	D	E	0.426556	D	E	0.412222	D	E	0.414222	D	E	0.424333	D	E	0.421778
1128	V	B	0.430889	V	B	0.434667	V	B	0.420333	V	B	0.422333	V	B	0.431	V	B	0.428667
1129	V	E	0.419667	V	E	0.424778	V	E	0.406889	V	E	0.408778	V	E	0.420444	V	E	0.418556
1130	I	B	0.433444	I	B	0.441111	I	B	0.419	I	B	0.421333	I	B	0.433778	I	B	0.431778
1131	G	B	0.454778	G	B	0.461667	G	B	0.443778	G	B	0.445889	G	B	0.455333	G	B	0.452556
1132	I	E	0.475778	I	E	0.480778	I	E	0.467333	I	E	0.469556	I	E	0.475778	I	E	0.473444
1133	V	B	0.505778	V	B	0.513222	V	B	0.505	V	B	0.506222	V	B	0.505	V	B	0.503556
1134	N	E	0.513333	N	E	0.519667	N	E	0.510667	N	E	0.511111	N	E	0.513	N	E	0.511889
1135	N	E	0.541333	N	E	0.545667	N	E	0.537444	N	E	0.536778	N	E	0.538556	N	E	0.538111
1136	T	E	0.560778	T	E	0.565333	T	E	0.558333	T	E	0.558111	T	E	0.557889	T	E	0.558889
1137	V	E	0.572	V	E	0.575444	V	E	0.569444	V	E	0.569556	V	E	0.568667	V	E	0.569
1138	Y	B	0.586667	Y	B	0.588111	Y	B	0.584	Y	B	0.584444	Y	B	0.583222	Y	B	0.583889
1139	D	E	0.588889	D	E	0.590556	D	E	0.587667	D	E	0.588444	D	E	0.586333	D	E	0.587667
1140	P	E	0.585	P	E	0.584	P	E	0.583444	P	E	0.583556	P	E	0.581889	P	E	0.583333
1141	L	B	0.570556	L	B	0.570444	L	B	0.569444	L	B	0.569778	L	B	0.568111	L	B	0.569111
1142	Q	B	0.557111	Q	B	0.556444	Q	B	0.555556	Q	B	0.556667	Q	B	0.555222	Q	B	0.555778
1143	P	E	0.559333	P	E	0.557444	P	E	0.557778	P	E	0.558333	P	E	0.556889	P	E	0.556889
1144	E	E	0.541778	E	E	0.539556	E	E	0.540444	E	E	0.541556	E	E	0.541444	E	E	0.540222
1145	L	B	0.532444	L	E	0.527778	L	B	0.530333	L	B	0.531111	L	B	0.532111	L	E	0.531333
1146	D	B	0.524444	D	B	0.519444	D	B	0.522778	D	B	0.522778	D	B	0.523889	D	B	0.523444
1147	S	E	0.533222	S	E	0.528444	S	E	0.532667	S	E	0.531667	S	E	0.532333	S	E	0.532111
1148	F	B	0.519111	F	B	0.511667	F	B	0.516778	F	B	0.515556	F	B	0.517333	F	B	0.517
1149	K	E	0.510444	K	E	0.505	K	E	0.508444	K	E	0.507444	K	E	0.508778	K	E	0.508889
1150	E	E	0.517778	E	E	0.513667	E	E	0.515889	E	E	0.515667	E	E	0.516111	E	E	0.516778
1151	E	E	0.527444	E	E	0.525	E	E	0.525667	E	E	0.525778	E	E	0.526333	E	E	0.526667
1152	L	B	0.520667	L	B	0.517556	L	B	0.519667	L	B	0.519	L	B	0.518	L	B	0.520111
1153	D	E	0.544556	D	E	0.543556	D	E	0.544444	D	E	0.543556	D	E	0.542778	D	E	0.544667
1154	K	E	0.554556	K	E	0.554778	K	E	0.554667	K	E	0.554444	K	E	0.553556	K	E	0.554111
1155	Y	B	0.568556	Y	B	0.568222	Y	B	0.568111	Y	B	0.566333	Y	B	0.566	Y	B	0.568111
1156	F	B	0.579333	F	B	0.577222	F	B	0.577111	F	B	0.575222	F	B	0.575667	F	B	0.578222
1157	K	E	0.592778	K	E	0.590111	K	E	0.591667	K	E	0.587889	K	E	0.587556	K	E	0.591222
1158	N	E	0.601667	N	E	0.597778	N	E	0.600333	N	E	0.597	N	E	0.596889	N	E	0.600778
1159	H	B	0.609	H	B	0.604667	H	B	0.607333	H	B	0.602556	H	B	0.603778	H	B	0.608333
1160	T	E	0.610667	T	E	0.605556	T	B	0.609	T	B	0.604889	T	B	0.605667	T	E	0.610556
1161	S	E	0.623667	S	E	0.618556	S	E	0.621778	S	E	0.618778	S	E	0.621333	S	E	0.623111
1162	P	E	0.607	P	E	0.601	P	E	0.605	P	E	0.603222	P	E	0.605444	P	E	0.607667
1163	D	E	0.611778	D	E	0.605889	D	E	0.610222	D	E	0.608	D	E	0.610889	D	E	0.614778
1164	V	B	0.611222	V	B	0.607333	V	B	0.609667	V	B	0.610556	V	B	0.613	V	B	0.615222
1165	D	E	0.586556	D	E	0.584778	D	E	0.585333	D	E	0.587889	D	E	0.590778	D	E	0.593667
1166	L	B	0.592556	L	B	0.592667	L	B	0.591556	L	B	0.595111	L	B	0.597889	L	B	0.600889
1167	G	E	0.586222	G	E	0.586778	G	E	0.584444	G	E	0.588111	G	E	0.591333	G	E	0.593778
1168	D	E	0.563778	D	E	0.564	D	E	0.561222	D	E	0.568333	D	E	0.570444	D	E	0.571333
1169	I	B	0.563556	I	B	0.563444	I	B	0.561556	I	B	0.561778	I	B	0.570333	I	B	0.571
1170	S	E	0.545556	S	E	0.542889	S	E	0.543222	S	E	0.542333	S	E	0.550889	S	E	0.554444
1171	G	E	0.535333	G	E	0.528889	G	E	0.532667	G	E	0.534556	G	E	0.539222	G	E	0.542778
1172	I	B	0.513222	I	B	0.500889	I	B	0.510222	I	B	0.513889	I	B	0.514667	I	B	0.517444
1173	N	E	0.498	N	E	0.481444	N	E	0.495	N	E	0.498333	N	E	0.498333	N	E	0.501556
1174	A	B	0.501889	A	B	0.485111	A	B	0.499111	A	B	0.499333	A	B	0.502111	A	B	0.502556
1175	S	B	0.472222	S	B	0.448	S	B	0.469444	S	B	0.470111	S	B	0.472444	S	B	0.470778
1176	V	B	0.469778	V	B	0.445222	V	B	0.467333	F	B	0.464889	V	B	0.469778	V	B	0.468556
1177	V	B	0.470556	V	B	0.446444	V	B	0.468778	V	B	0.463889	V	B	0.469778	V	B	0.468778
1178	N	E	0.462	N	B	0.437444	N	E	0.46	N	E	0.460778	N	E	0.460111	N	E	0.459889
1179	I	B	0.461444	I	B	0.440667	I	B	0.460222	I	B	0.462111	I	B	0.460667	I	B	0.458889
1180	Q	E	0.474889	Q	E	0.457556	Q	E	0.473889	Q	E	0.471444	Q	E	0.473889	Q	E	0.472111
1181	K	E	0.491333	K	E	0.479333	K	E	0.490667	K	E	0.486111	K	E	0.491444	K	E	0.488111
1182	E	B	0.490333	E	B	0.481556	E	B	0.49	E	B	0.484444	E	B	0.490333	E	B	0.489444
1183	I	B	0.483556	I	B	0.475333	I	B	0.483778	I	B	0.480444	I	B	0.482444	I	B	0.483667
1184	D	E	0.497778	D	E	0.496667	D	E	0.498	D	E	0.494333	D	E	0.496667	D	E	0.499444
1185	R	E	0.470889	R	E	0.470111	R	E	0.471111	R	E	0.471111	R	E	0.470111	R	E	0.472333
1186	L	B	0.444444	L	B	0.444	L	B	0.445111	L	B	0.445222	L	B	0.443778	L	B	0.447667
1187	N	E	0.448444	N	E	0.450556	N	E	0.45	N	E	0.449778	N	E	0.448222	N	E	0.451778
1188	E	E	0.451778	E	E	0.456	E	E	0.453444	E	E	0.454667	E	E	0.453222	E	E	0.457111
1189	V	B	0.430667	V	B	0.437333	V	B	0.432889	V	B	0.436222	V	B	0.433444	V	B	0.445556
1190	A	B	0.417444	A	B	0.425	A	B	0.419667	A	B	0.424333	A	B	0.421667	A	B	0.437222
1191	K	E	0.423111	K	E	0.432	K	E	0.425667	K	E	0.430556	K	E	0.428556	K	E	0.451667
1192	N	E	0.428111	N	E	0.435667	N	E	0.430556	N	E	0.434222	N	E	0.433444	N	E	0.462444
1193	L	B	0.421444	L	B	0.428333	L	B	0.423778	L	B	0.427889	L	B	0.427444	L	B	0.470333
1194	N	B	0.437556	N	B	0.444556	N	B	0.439778	N	B	0.444222	N	B	0.444111	N	B	0.489333
1195	E	E	0.467889	E	E	0.473222	E	E	0.468444	E	E	0.474222	E	E	0.472889	E	E	0.520333
1196	S	B	0.442444	S	B	0.446667	S	B	0.441	S	B	0.447444	S	B	0.446333	S	B	0.499667
1197	L	B	0.454111	L	B	0.455889	L	B	0.451111	L	B	0.456333	L	B	0.455111	L	B	0.505889
1198	I	B	0.478	I	B	0.475889	I	B	0.473222	I	B	0.477	I	B	0.476444	I	B	0.518556
1199	D	B	0.477556	D	B	0.474444	D	B	0.476778	D	B	0.478556	D	B	0.478222	D	B	0.518
1200	L	B	0.486778	L	B	0.481778	L	B	0.485556	L	B	0.486556	L	B	0.486333	L	B	0.511444
1201	Q	E	0.496444	Q	E	0.491333	Q	E	0.495333	Q	E	0.497	Q	E	0.496111	Q	E	0.511667
1202	E	E	0.504111	E	E	0.497667	E	E	0.501667	E	E	0.503444	E	E	0.501444	E	E	0.504778
1203	L	B	0.514778	L	B	0.508889	L	B	0.513556	L	B	0.513667	L	B	0.511222	L	B	0.512222
1204	G	E	0.516556	G	E	0.511	G	E	0.516444	G	E	0.514556	G	E	0.512111	G	E	0.510222
1205	K	E	0.537444	K	E	0.532222	K	E	0.538333	K	E	0.535556	K	E	0.529778	K	E	0.522667
1206	Y	B	0.520222	Y	B	0.515444	Y	B	0.522444	Y	B	0.518444	Y	B	0.508	Y	B	0.503667
1207	E	B	0.505333	E	B	0.501778	E	B	0.509111	E	B	0.504556	E	B	0.493	E	B	0.489556
1208	Q	E	0.492556	Q	E	0.489111	Q	E	0.491778	Q	B	0.487667	Q	B	0.474111	Q	E	0.472222
1209	Y	B	0.473889	Y	B	0.471111	Y	B	0.472889	Y	B	0.470111	Y	B	0.455556	Y	B	0.458333
1210	I	B	0.454889	I	B	0.452444	I	B	0.453444	I	B	0.451111	I	B	0.437889	I	B	0.443444
1211	K	B	0.431333	K	B	0.430778	K	B	0.429444	K	B	0.428667	K	B	0.416222	K	B	0.417778
1212	W	B	0.397556	W	B	0.397	W	B	0.394889	W	B	0.394556	W	B	0.382889	W	B	0.384556
1213	P	B	0.363889	P	B	0.364556	P	B	0.362	P	B	0.361778	P	B	0.351222	P	B	0.352222
1214	W	B	0.331778	W	B	0.331889	W	B	0.329333	W	B	0.330222	W	B	0.323556	W	B	0.322556
1215	Y	B	0.310889	Y	B	0.310444	Y	B	0.307889	Y	B	0.309667	Y	B	0.308	Y	B	0.306111
1216	I	B	0.287667	I	B	0.287333	I	B	0.284222	I	B	0.286667	I	B	0.286222	I	B	0.284
1217	W	B	0.275	W	B	0.274333	W	B	0.272667	W	B	0.274778	W	B	0.275889	W	B	0.271556
1218	L	B	0.258889	L	B	0.258333	L	B	0.257111	L	B	0.259	L	B	0.260222	L	B	0.255222
1219	G	B	0.238444	G	B	0.237333	G	B	0.236222	G	B	0.238444	G	B	0.238333	G	B	0.233
1220	F	B	0.231111	F	B	0.23	F	B	0.231556	F	B	0.231	F	B	0.231111	F	B	0.227778
1221	I	B	0.236444	I	B	0.235778	I	B	0.236444	I	B	0.235778	I	B	0.236	I	B	0.234111
1222	A	B	0.242333	A	B	0.240444	A	B	0.242333	A	B	0.241667	A	B	0.241778	A	B	0.240444
1223	G	B	0.242222	G	B	0.240444	G	B	0.243444	G	B	0.242556	G	B	0.242111	G	B	0.242778
1224	L	B	0.238444	L	B	0.237889	L	B	0.241	L	B	0.238778	L	B	0.239111	L	B	0.240333
1225	I	B	0.233667	I	B	0.233222	I	B	0.236778	I	B	0.234222	I	B	0.234556	I	B	0.236444
1226	A	B	0.224333	A	B	0.224	A	B	0.227556	A	B	0.224889	A	B	0.224778	A	B	0.228333
1227	I	B	0.219667	I	B	0.219667	I	B	0.223222	I	B	0.220333	I	B	0.220111	I	B	0.223778
1228	V	B	0.224444	V	B	0.223889	V	B	0.228	V	B	0.225222	V	B	0.224111	V	B	0.227333
1229	M	B	0.217222	M	B	0.217	M	B	0.220333	M	B	0.218111	M	B	0.217111	M	B	0.219889
1230	V	B	0.201	V	B	0.201444	V	B	0.205222	V	B	0.202667	V	B	0.201444	V	B	0.204222
1231	T	B	0.188	T	B	0.189667	T	B	0.191778	T	B	0.189333	T	B	0.188444	T	B	0.191222
1232	I	B	0.186556	I	B	0.187889	I	B	0.189667	I	B	0.187333	I	B	0.186111	I	B	0.188111
1233	M	B	0.191778	M	B	0.191556	M	B	0.193333	M	B	0.192111	M	B	0.190667	M	B	0.191778
1234	L	B	0.205556	L	B	0.204667	L	B	0.206444	L	B	0.205556	L	B	0.204111	L	B	0.204333
1235	C	B	0.224556	C	B	0.224444	C	B	0.224889	C	B	0.224333	C	B	0.223444	C	B	0.223111
1236	C	B	0.239222	C	B	0.238444	C	B	0.238444	C	B	0.238333	C	B	0.237667	C	B	0.236111
1237	M	B	0.253667	M	B	0.254111	M	B	0.253333	M	B	0.253111	M	B	0.253111	M	B	0.251778
1238	T	B	0.276889	T	B	0.277222	T	B	0.276333	T	B	0.276778	T	B	0.276778	T	B	0.275778
1239	S	B	0.307444	S	B	0.306333	S	B	0.305556	S	B	0.306889	S	B	0.307	S	B	0.304111
1240	C	B	0.336667	C	B	0.335556	C	B	0.335111	C	B	0.336556	C	B	0.337556	C	B	0.334889
1241	C	B	0.362556	C	B	0.363222	C	B	0.361667	C	B	0.361444	C	B	0.364667	C	B	0.362222
1242	S	B	0.383	S	B	0.384	S	B	0.382444	S	B	0.381667	S	B	0.385444	S	B	0.382889
1243	C	B	0.392889	C	B	0.397111	C	B	0.394667	C	B	0.391444	C	B	0.395333	C	B	0.395
1244	L	B	0.406889	L	B	0.414111	L	B	0.412	L	B	0.405667	L	B	0.411667	L	B	0.411556
1245	K	B	0.423556	K	B	0.431889	K	B	0.429556	K	B	0.422444	K	B	0.427667	K	B	0.428889
1246	G	B	0.432333	G	B	0.439778	G	B	0.437667	G	B	0.431111	G	B	0.435222	G	B	0.437222
1247	C	B	0.449556	C	B	0.455667	C	B	0.454889	C	B	0.448222	C	B	0.450889	C	B	0.453556
1248	C	B	0.457778	C	B	0.464667	C	B	0.465	C	B	0.457111	C	B	0.459333	C	B	0.463333
1249	S	E	0.465556	S	E	0.471111	S	E	0.471667	S	E	0.464111	S	E	0.465	S	E	0.469
1250	C	B	0.475556	C	B	0.475556	C	B	0.478556	C	B	0.474	C	B	0.470111	C	B	0.477333
1251	G	E	0.492444	G	E	0.492556	G	E	0.495889	G	E	0.490667	G	E	0.485333	G	E	0.494889
1252	S	E	0.507111	S	E	0.505	S	E	0.510111	S	E	0.505556	S	E	0.499444	S	E	0.508333
1253	C	B	0.519889	C	B	0.515333	C	B	0.519889	C	B	0.518333	C	B	0.508778	C	B	0.518556
1254	C	B	0.532778	C	B	0.527667	C	B	0.531222	C	B	0.530778	C	B	0.523111	C	B	0.531222
1255	K	E	0.547556	K	E	0.542111	K	E	0.547667	K	E	0.544667	K	E	0.538333	K	E	0.546111
1256	F	E	0.555444	F	E	0.553667	F	E	0.553889	F	E	0.554	F	E	0.550222	F	E	0.553778
1257	D	E	0.562	D	E	0.561778	D	E	0.556778	D	E	0.563222	D	E	0.559556	D	E	0.56
1258	E	E	0.570222	E	E	0.571111	E	E	0.563778	E	E	0.573444	E	E	0.566	E	E	0.568111
1259	D	E	0.572778	D	E	0.577444	D	E	0.567778	D	E	0.576333	D	E	0.572	D	E	0.570556
1260	D	E	0.551333	D	E	0.554889	D	E	0.545667	D	E	0.555667	D	E	0.551667	D	E	0.548778
1261	S	E	0.543778	S	E	0.548222	S	B	0.532556	S	E	0.550556	S	E	0.542889	S	B	0.539
1262	E	E	0.536111	E	E	0.540556	E	E	0.524222	E	E	0.539444	E	E	0.534444	E	E	0.530222
1263	P	E	0.519222	P	E	0.518778	P	E	0.507333	P	E	0.520889	P	E	0.514	P	E	0.513222
1264	V	B	0.515222	V	B	0.506889	V	B	0.500889	V	B	0.514889	V	B	0.507	V	B	0.509111
1265	L	B	0.517556	L	B	0.499	L	B	0.505444	L	B	0.512	L	B	0.502556	L	B	0.510889
1266	K	E	0.527	K	E	0.496667	K	E	0.517111	K	E	0.509778	K	E	0.5	K	E	0.519222
1267	G	B	0.532333	G	B	0.500444	G	B	0.524889	G	B	0.513556	G	B	0.507667	G	B	0.525556
1268	V	B	0.533	V	B	0.502778	V	B	0.527111	V	B	0.516333	V	B	0.510222	V	B	0.527778
1269	K	E	0.555778	K	E	0.530556	K	E	0.549889	K	E	0.542444	K	E	0.535667	K	E	0.550222
1270	L	B	0.504778	L	B	0.478	L	E	0.502889	L	B	0.489	L	B	0.486556	L	E	0.501
1271	H	E	0.447778	H	E	0.420222	H	E	0.446111	H	E	0.435222	H	E	0.431556	H	E	0.445111
1272	Y	E	0.396667	Y	E	0.373667	Y	E	0.396222	Y	E	0.386333	Y	E	0.383444	Y	E	0.395222
1273	T	E	0.334778	T	E	0.320778	T	E	0.335778	T	E	0.327222	T	E	0.325222	T	E	0.334111
E		496			493			475			471			469			486
B		777			777			795			802			802			784
E/B %		63.835			63.449			59.748			58.728			58.479			61.989
	WUHAN				ALPHA			BETA			GAMMA			DELTA			OMICRON
E%		38.963			38.819			37.402			36.999			36.9			38.27
